# Supplementary material for: Genetic Diversity and Molecular Analysis of Human Parainfluenza Virus Type 3 in Saint Petersburg (Russia) in 2017–2023: Emergence of a New Phylogenetic Cluster
Source: Viruses. 2025 Aug 30;17(9):1197. doi: 10.3390/v17091197 (PMC12474023; doi:10.3390/v17091197)
Supplement: Supplementary file 1 [file viruses-17-01197-s001.zip]

Archive with 2 entries (2 files):
- viruses-3792728_Supplementary_file_S1.nex
- viruses-3792728_Supplementary_table.xlsx
