# Supplementary material for: Genetic Diversity and Molecular Analysis of Human Parainfluenza Virus Type 3 in Saint Petersburg (Russia) in 2017–2023: Emergence of a New Phylogenetic Cluster
Source: Viruses. 2025 Aug 30;17(9):1197. doi: 10.3390/v17091197 (PMC12474023; doi:10.3390/v17091197)
Supplement: Supplementary file 1 [file viruses-17-01197-s001.zip › viruses-3792728_Supplementary_table.xlsx]

## Sheet: S1
Table S1. 156 Russian sequences of HN hPIV3 strains used in the current study
Accession number	Header	Region	Geo_loc_name	Country code	Year	Collection date	Strain
OR189407	Human	Europe	Russia	RUS	2022	2022-09-26	hPiv3/Russia/SPE-RII-34827S/2022
OR189408	Human	Europe	Russia	RUS	2022	2022-09-13	hPiv3/Russia/SPE-RII-34978S/2022
OR189409	Human	Europe	Russia	RUS	2022	2022-10-11	hPiv3/Russia/SPE-RII-478S/2022
OR189410	Human	Europe	Russia	RUS	2022	2022-10-18	hPiv3/Russia/SPE-RII-1048S/2022
OR189411	Human	Europe	Russia	RUS	2022	2022-10-21	hPiv3/Russia/SPE-RII-1423S/2022
OR189412	Human	Europe	Russia	RUS	2022	2022-11-11	hPiv3/Russia/SPE-RII-2678S/2022
OR189413	Human	Europe	Russia	RUS	2022	2022-11-14	hPiv3/Russia/SPE-RII-2983S/2022
OR189414	Human	Europe	Russia	RUS	2023	2023-03-05	hPiv3/Russia/SPE-RII-13557S/2023
OR189415	Human	Europe	Russia	RUS	2023	2023-03-06	hPiv3/Russia/SPE-RII-13620S/2023
OR189416	Human	Europe	Russia	RUS	2023	2023-03-09	hPiv3/Russia/SPE-RII-13884S/2023
OR189417	Human	Europe	Russia	RUS	2023	2023-03-09	hPiv3/Russia/SPE-RII-13951S/2023
OR189418	Human	Europe	Russia	RUS	2023	2023-03-09	hPiv3/Russia/SPE-RII-13956S/2023
OR189419	Human	Europe	Russia	RUS	2023	2023-03-10	hPiv3/Russia/SPE-RII-14057S/2023
OR189420	Human	Europe	Russia	RUS	2023	2023-03-13	hPiv3/Russia/SPE-RII-14261S/2023
OR189421	Human	Europe	Russia	RUS	2023	2023-03-14	hPiv3/Russia/SPE-RII-14278S/2023
OR189422	Human	Europe	Russia	RUS	2023	2023-03-20	hPiv3/Russia/SPE-RII-14745S/2023
OR189423	Human	Europe	Russia	RUS	2023	2023-03-21	hPiv3/Russia/SPE-RII-14814S/2023
OR189424	Human	Europe	Russia	RUS	2023	2023-03-22	hPiv3/Russia/SPE-RII-14981S/2023
OR189425	Human	Europe	Russia	RUS	2023	2023-03-25	hPiv3/Russia/SPE-RII-15185S/2023
OR189426	Human	Europe	Russia	RUS	2023	2023-03-24	hPiv3/Russia/SPE-RII-15276S/2023
OR189427	Human	Europe	Russia	RUS	2023	2023-03-28	hPiv3/Russia/SPE-RII-15350S/2023
OR189428	Human	Europe	Russia	RUS	2023	2023-03-28	hPiv3/Russia/SPE-RII-15362S/2023
OR189429	Human	Europe	Russia	RUS	2023	2023-03-29	hPiv3/Russia/SPE-RII-15457S/2023
OR189430	Human	Europe	Russia	RUS	2023	2023-03-30	hPiv3/Russia/SPE-RII-15564S/2023
OR189431	Human	Europe	Russia	RUS	2023	2023-03-30	hPiv3/Russia/SPE-RII-15618S/2023
OR189432	Human	Europe	Russia	RUS	2023	2023-03-31	hPiv3/Russia/SPE-RII-15637S/2023
OR189433	Human	Europe	Russia	RUS	2023	2023-04-02	hPiv3/Russia/SPE-RII-15851S/2023
OR189434	Human	Europe	Russia	RUS	2023	2023-03-25	hPiv3/Russia/SPE-RII-16016S/2023
OR189435	Human	Europe	Russia	RUS	2023	2023-04-06	hPiv3/Russia/SPE-RII-16310S/2023
OR189436	Human	Europe	Russia	RUS	2023	2023-04-07	hPiv3/Russia/SPE-RII-16390S/2023
OR189437	Human	Europe	Russia	RUS	2023	2023-04-10	hPiv3/Russia/SPE-RII-16590S/2023
OR189438	Human	Europe	Russia	RUS	2023	2023-04-12	hPiv3/Russia/SPE-RII-16747S/2023
OR189439	Human	Europe	Russia	RUS	2023	2023-04-12	hPiv3/Russia/SPE-RII-16748S/2023
OR189440	Human	Europe	Russia	RUS	2023	2023-04-12	hPiv3/Russia/SPE-RII-16790S/2023
OR189441	Human	Europe	Russia	RUS	2023	2023-04-12	hPiv3/Russia/SPE-RII-16809S/2023
OR189442	Human	Europe	Russia	RUS	2023	2023-04-13	hPiv3/Russia/SPE-RII-16823S/2023
OR189443	Human	Europe	Russia	RUS	2023	2023-04-13	hPiv3/Russia/SPE-RII-16916S/2023
OR189444	Human	Europe	Russia	RUS	2023	2023-04-13	hPiv3/Russia/SPE-RII-16924S/2023
OR189445	Human	Europe	Russia	RUS	2023	2023-04-15	hPiv3/Russia/SPE-RII-16991S/2023
OR189446	Human	Europe	Russia	RUS	2023	2023-04-16	hPiv3/Russia/SPE-RII-17061S/2023
OR189447	Human	Europe	Russia	RUS	2023	2023-04-17	hPiv3/Russia/SPE-RII-17122S/2023
OR189448	Human	Europe	Russia	RUS	2023	2023-04-17	hPiv3/Russia/SPE-RII-17154S/2023
OR189449	Human	Europe	Russia	RUS	2023	2023-04-19	hPiv3/Russia/SPE-RII-17246S/2023
OR189450	Human	Europe	Russia	RUS	2023	2023-04-21	hPiv3/Russia/SPE-RII-17309S/2023
OR189451	Human	Europe	Russia	RUS	2023	2023-04-20	hPiv3/Russia/SPE-RII-17372S/2023
OR189452	Human	Europe	Russia	RUS	2023	2023-04-12	hPiv3/Russia/SPE-RII-17404S/2023
OR189453	Human	Europe	Russia	RUS	2023	2023-04-21	hPiv3/Russia/SPE-RII-17450S/2023
OR189454	Human	Europe	Russia	RUS	2023	2023-04-22	hPiv3/Russia/SPE-RII-17530S/2023
OR189455	Human	Europe	Russia	RUS	2022	2022-10-18	hPiv3/Russia/SPE-RII-1048V2/2023
OR189456	Human	Europe	Russia	RUS	2022	2022-10-21	hPiv3/Russia/SPE-RII-1423V2/2023
OR189457	Human	Europe	Russia	RUS	2023	2023-03-14	hPiv3/Russia/SPE-RII-14278V2/2023
OR189458	Human	Europe	Russia	RUS	2023	2023-03-21	hPiv3/Russia/SPE-RII-14814V2/2023
OR189459	Human	Europe	Russia	RUS	2023	2023-03-28	hPiv3/Russia/SPE-RII-15362V2/2023
OR189460	Human	Europe	Russia	RUS	2023	2023-03-29	hPiv3/Russia/SPE-RII-15457V2/2023
OR189461	Human	Europe	Russia	RUS	2023	2023-03-30	hPiv3/Russia/SPE-RII-15564V2/2023
OR189462	Human	Europe	Russia	RUS	2022	2022-11-11	hPiv3/Russia/SPE-RII-2678V2/2023
OR189463	Human	Europe	Russia	RUS	2022	2022-11-14	hPiv3/Russia/SPE-RII-2983V2/2023
OR189464	Human	Europe	Russia	RUS	2022	2022-10-18	hPiv3/Russia/SPE-RII-1048V1/2023
OR189465	Human	Europe	Russia	RUS	2022	2022-10-21	hPiv3/Russia/SPE-RII-1423V1/2023
OR189466	Human	Europe	Russia	RUS	2023	2023-03-14	hPiv3/Russia/SPE-RII-14278V1/2023
OR189467	Human	Europe	Russia	RUS	2023	2023-03-21	hPiv3/Russia/SPE-RII-14814V1/2023
OR189468	Human	Europe	Russia	RUS	2023	2023-03-28	hPiv3/Russia/SPE-RII-15362V1/2023
OR189469	Human	Europe	Russia	RUS	2023	2023-03-29	hPiv3/Russia/SPE-RII-15457V1/2023
OR189470	Human	Europe	Russia	RUS	2023	2023-03-30	hPiv3/Russia/SPE-RII-15564V1/2023
OR189471	Human	Europe	Russia	RUS	2022	2022-11-11	hPiv3/Russia/SPE-RII-2678V1/2023
OR189472	Human	Europe	Russia	RUS	2022	2022-11-14	hPiv3/Russia/SPE-RII-2983V1/2023
OR189473	Human	Europe	Russia	RUS	2022	2022-10-11	hPiv3/Russia/SPE-RII-481V1/2023
OR189474	Human	Europe	Russia	RUS	2022	2022-04-15	hPiv3/Russia/SPE-RII-16966S/2022
OR189475	Human	Europe	Russia	RUS	2022	2022-03-25	hPiv3/Russia/SPE-RII-17815S/2022
OR189476	Human	Europe	Russia	RUS	2022	2022-04-11	hPiv3/Russia/SPE-RII-19353S/2022
OR189477	Human	Europe	Russia	RUS	2022	2022-04-12	hPiv3/Russia/SPE-RII-19358S/2022
OR189478	Human	Europe	Russia	RUS	2023	2023-04-26	hPiv3/Russia/SPE-RII-17873S/2023
OR189479	Human	Europe	Russia	RUS	2023	2023-04-28	hPiv3/Russia/SPE-RII-17999S/2023
OR189480	Human	Europe	Russia	RUS	2023	2023-05-02	hPiv3/Russia/SPE-RII-18204S/2023
OR189481	Human	Europe	Russia	RUS	2023	2023-05-02	hPiv3/Russia/SPE-RII-18213S/2023
OR189482	Human	Europe	Russia	RUS	2023	2023-05-02	hPiv3/Russia/SPE-RII-18214S/2023
OR189483	Human	Europe	Russia	RUS	2023	2023-05-06	hPiv3/Russia/SPE-RII-18441S/2023
OR189484	Human	Europe	Russia	RUS	2023	2023-05-10	hPiv3/Russia/SPE-RII-18729S/2023
OR189485	Human	Europe	Russia	RUS	2023	2023-05-06	hPiv3/Russia/SPE-RII-18839S/2023
OR189486	Human	Europe	Russia	RUS	2023	2023-05-29	hPiv3/Russia/SPE-RII-20313S/2023
OR189487	Human	Europe	Russia	RUS	2023	2023-05-29	hPiv3/Russia/SPE-RII-20343S/2023
OR189488	Human	Europe	Russia	RUS	2023	2023-05-30	hPiv3/Russia/SPE-RII-20365S/2023
PP858542	Human	Europe	Russia	RUS	2017	2017-11-07	hPIV3/Russia/SPE-RII-87S/2017
PP858543	Human	Europe	Russia	RUS	2017	2017-11-10	hPIV3/Russia/SPE-RII-95S/2017
PP858544	Human	Europe	Russia	RUS	2017	2017-12-07	hPIV3/Russia/SPE-RII-239S/2017
PP858545	Human	Europe	Russia	RUS	2018	2018-01-17	hPIV3/Russia/SPE-RII-440S/2018
PP858546	Human	Europe	Russia	RUS	2018	2018-01-17	hPIV3/Russia/SPE-RII-452S/2018
PP858547	Human	Europe	Russia	RUS	2018	1901-03-14	hPIV3/Russia/SPE-RII-499S/2018
PP858548	Human	Europe	Russia	RUS	2018	2018-01-19	hPIV3/Russia/SPE-RII-536S/2018
PP858549	Human	Europe	Russia	RUS	2018	2018-03-15	hPIV3/Russia/SPE-RII2616S/2018
PP858550	Human	Europe	Russia	RUS	2018	2018-03-27	hPIV3/Russia/SPE-RII3125S/2018
PP858551	Human	Europe	Russia	RUS	2018	2018-03-28	hPIV3/Russia/SPE-RII3243S/2018
PP858552	Human	Europe	Russia	RUS	2018	2018-04-02	hPIV3/Russia/SPE-RII3416S/2018
PP858553	Human	Europe	Russia	RUS	2018	2018-04-09	hPIV3/Russia/SPE-RII3686S/2018
PP858554	Human	Europe	Russia	RUS	2018	2018-04-12	hPIV3/Russia/SPE-RII3801S/2018
PP858555	Human	Europe	Russia	RUS	2018	2018-04-12	hPIV3/Russia/SPE-RII3809S/2018
PP858556	Human	Europe	Russia	RUS	2018	2018-05-04	hPIV3/Russia/SPE-RII4259S/2018
PP858557	Human	Europe	Russia	RUS	2018	2018-05-26	hPIV3/Russia/SPE-RII4535S/2018
PP858558	Human	Europe	Russia	RUS	2018	2018-10-23	hPIV3/Russia/SPE-RII24S/2018
PP858559	Human	Europe	Russia	RUS	2019	2019-01-21	hPIV3/Russia/SPE-RII728S/2019
PP858560	Human	Europe	Russia	RUS	2019	2019-01-31	hPIV3/Russia/SPE-RII1444S/2019
PP858561	Human	Europe	Russia	RUS	2019	2019-02-18	hPIV3/Russia/SPE-RII2373S/2019
PP858562	Human	Europe	Russia	RUS	2019	2019-02-21	hPIV3/Russia/SPE-RII2561S/2019
PP858563	Human	Europe	Russia	RUS	2019	2019-02-22	hPIV3/Russia/SPE-RII3275S/2019
PP858564	Human	Europe	Russia	RUS	2019	2019-03-26	hPIV3/Russia/SPE-RII3995S/2019
PP858565	Human	Europe	Russia	RUS	2019	2019-04-03	hPIV3/Russia/SPE-RII4103S/2019
PP858566	Human	Europe	Russia	RUS	2019	2019-04-05	hPIV3/Russia/SPE-RII4143S/2019
PP858567	Human	Europe	Russia	RUS	2019	2019-04-16	hPIV3/Russia/SPE-RII4304S/2019
PP858568	Human	Europe	Russia	RUS	2019	2019-04-24	hPIV3/Russia/SPE-RII4520S/2019
PP858569	Human	Europe	Russia	RUS	2019	2019-05-20	hPIV3/Russia/SPE-RII4673S/2019
PP858570	Human	Europe	Russia	RUS	2019	2019-10-23	hPIV3/Russia/SPE-RII41S/2019
PP858571	Human	Europe	Russia	RUS	2019	2019-10-29	hPIV3/Russia/SPE-RII51S/2019
PP858572	Human	Europe	Russia	RUS	2019	2019-12-04	hPIV3/Russia/SPE-RII222S/2019
PP858573	Human	Europe	Russia	RUS	2019	2019-12-09	hPIV3/Russia/SPE-RII263S/2019
PP858574	Human	Europe	Russia	RUS	2019	2019-12-30	hPIV3/Russia/SPE-RII695S/2019
PP858575	Human	Europe	Russia	RUS	2020	2020-01-13	hPIV3/Russia/SPE-RII889S/2020
PP858576	Human	Europe	Russia	RUS	2020	2020-01-23	hPIV3/Russia/SPE-RII1228S/2020
PP858577	Human	Europe	Russia	RUS	2020	2020-03-10	hPIV3/Russia/SPE-RII3448S/2020
PP858578	Human	Europe	Russia	RUS	2021	2021-03-04	hPIV3/Russia/SPE-RII29444S/2021
PP858579	Human	Europe	Russia	RUS	2021	2021-03-31	hPIV3/Russia/SPE-RII30977S/2021
PP858580	Human	Europe	Russia	RUS	2021	2021-04-19	hPIV3/Russia/SPE-RII32697S/2021
PP858581	Human	Europe	Russia	RUS	2021	2021-04-16	hPIV3/Russia/SPE-RII32971S/2021
PP858582	Human	Europe	Russia	RUS	2021	2021-05-11	hPIV3/Russia/SPE-RII34137S/2021
PP858583	Human	Europe	Russia	RUS	2022	2022-05-03	hPIV3/Russia/SPE-RII21386S/2022
PP858584	Human	Europe	Russia	RUS	2022	2022-05-05	hPIV3/Russia/SPE-RII21392S/2022
PP858585	Human	Europe	Russia	RUS	2022	2022-05-11	hPIV3/Russia/SPE-RII21944S/2022
PP858586	Human	Europe	Russia	RUS	2022	2022-05-12	hPIV3/Russia/SPE-RII22196S/2022
PP858587	Human	Europe	Russia	RUS	2022	2022-05-12	hPIV3/Russia/SPE-RII22632S/2022
PP858588	Human	Europe	Russia	RUS	2022	2022-05-16	hPIV3/Russia/SPE-RII22634S/2022
PP858589	Human	Europe	Russia	RUS	2022	2022-05-18	hPIV3/Russia/SPE-RII22758S/2022
PP858590	Human	Europe	Russia	RUS	2022	2022-05-23	hPIV3/Russia/SPE-RII23294S/2022
PP858591	Human	Europe	Russia	RUS	2022	2022-05-24	hPIV3/Russia/SPE-RII23758S/2022
PP858592	Human	Europe	Russia	RUS	2022	2022-05-29	hPIV3/Russia/SPE-RII24484S/2022
PP858593	Human	Europe	Russia	RUS	2022	2022-05-31	hPIV3/Russia/SPE-RII24519S/2022
PP858594	Human	Europe	Russia	RUS	2022	2022-06-06	hPIV3/Russia/SPE-RII24769S/2022
PP858595	Human	Europe	Russia	RUS	2022	2022-06-24	hPIV3/Russia/SPE-RII26705S/2022
PP858596	Human	Europe	Russia	RUS	2022	2022-06-27	hPIV3/Russia/SPE-RII27045S/2022
PP858597	Human	Europe	Russia	RUS	2022	2022-07-06	hPIV3/Russia/SPE-RII27893S/2022
PP858598	Human	Europe	Russia	RUS	2022	2022-08-10	hPIV3/Russia/SPE-RII31244S/2022
PP858599	Human	Europe	Russia	RUS	2022	2022-08-19	hPIV3/Russia/SPE-RII31871S/2022
PP858600	Human	Europe	Russia	RUS	2022	2022-08-29	hPIV3/Russia/SPE-RII32812S/2022
PP858601	Human	Europe	Russia	RUS	2022	2022-08-29	hPIV3/Russia/SPE-RII32814S/2022
PP858602	Human	Europe	Russia	RUS	2022	2022-10-18	hPIV3/Russia/SPE-RII1054S/2022
PP858603	Human	Europe	Russia	RUS	2022	2022-11-24	hPIV3/Russia/SPE-RII4142S/2022
PP858604	Human	Europe	Russia	RUS	2023	2023-01-30	hPIV3/Russia/SPE-RII10322S/2023
PP858605	Human	Europe	Russia	RUS	2023	2023-02-14	hPIV3/Russia/SPE-RII11934S/2023
PP858606	Human	Europe	Russia	RUS	2023	2023-02-16	hPIV3/Russia/SPE-RII12146S/2023
PP858607	Human	Europe	Russia	RUS	2023	2023-05-30	hPIV3/Russia/SPE-RII20596S/2023
PP858608	Human	Europe	Russia	RUS	2023	2023-10-30	hPIV3/Russia/SPE-RII2484S/2023
PP858609	Human	Europe	Russia	RUS	2023	2023-11-17	hPIV3/Russia/SPE-RII4239S/2023
PP858610	Human	Europe	Russia	RUS	2023	2023-11-18	hPIV3/Russia/SPE-RII4700S/2023
PP858611	Human	Europe	Russia	RUS	2023	2023-12-09	hPIV3/Russia/SPE-RII6790S/2023
PP858612	Human	Europe	Russia	RUS	2023	2023-05-02	hPIV3/Russia/SPE-RII13884V/2023
PP858613	Human	Europe	Russia	RUS	2023	2023-05-02	hPIV3/Russia/SPE-RII13884V/2023
PP858614	Human	Europe	Russia	RUS	2023	2023-05-02	hPIV3/Russia/SPE-RII15276V/2023
PP858615	Human	Europe	Russia	RUS	2023	2023-05-02	hPIV3/Russia/SPE-RII15276V/2023

## Sheet: S2
Table S2. 1502 Genbank sequences of HN hPIV3 strains used in the current study
Accession number	Header	Region	Geo_loc_name	Country code	Year	Collection date	Strain
LC720881	Human	Asia	Japan	JPN	2021	1905-07-13	PIV3_Fukushima_OR383_2021
LC720880	Human	Asia	Japan	JPN	2021	1905-07-13	PIV3_Fukushima_OR381_2021
LC720879	Human	Asia	Japan	JPN	2019	1905-07-11	"PIV3_Fukushima_O726_2019
LC720878	Human	Asia	Japan	JPN	2019	1905-07-11	PIV3_Fukushima_O695_2019
LC720877	Human	Asia	Japan	JPN	2019	1905-07-11	PIV3_Fukushima_O644_2019
LC720876	Human	Asia	Japan	JPN	2018	1905-07-10	PIV3_Fukushima_O330_2018
LC720875	Human	Asia	Japan	JPN	2018	1905-07-10	PIV3_Fukushima_O306_2018
LC720874	Human	Asia	Japan	JPN	2018	1905-07-10	PIV3_Fukushima_O298_2018
LC720873	Human	Asia	Japan	JPN	2018	1905-07-10	PIV3_Fukushima_O286_2018
LC720872	Human	Asia	Japan	JPN	2019	1905-07-11	PIV3_Fukushima_H555_2019
LC720871	Human	Asia	Japan	JPN	2018	1905-07-10	PIV3_Fukushima_H260_2018
MW675783	Human	North America	USA	USA	2016	1905-07-08	SC33
MW675782	Human	North America	USA	USA	2016	1905-07-08	SC9779
KY973569	Human	North America	USA	USA	2017	1905-07-09	HPIV3/Seattle/USA/SC3238/2017
KY973570	Human	North America	USA	USA	2017	1905-07-09	HPIV3/Seattle/USA/SC2565/2017
KY973571	Human	North America	USA	USA	2017	1905-07-09	HPIV3/Seattle/USA/SC2337/2017
KY684756	Human	North America	USA	USA	2017	1905-07-09	HPIV3/Seattle/USA/SC2171/2017
KY684755	Human	North America	USA	USA	2017	1905-07-09	HPIV3/Seattle/USA/SC2155/2017
KY369876	Human	North America	USA	USA	2016	1905-07-08	HPIV3/Seattle/USA/SC113/2016
KY369872	Human	North America	USA	USA	2016	1905-07-08	HPIV3/Seattle/USA/SC9791/2016
KY369871	Human	North America	USA	USA	2016	1905-07-08	HPIV3/Seattle/USA/SC717/2016
KY369870	Human	North America	USA	USA	2016	1905-07-08	HPIV3/Seattle/USA/SC332/2016
KY369869	Human	North America	USA	USA	2016	1905-07-08	HPIV3/Seattle/USA/SC271/2016
KY369868	Human	North America	USA	USA	2016	1905-07-08	HPIV3/Seattle/USA/SC139/2016
KY369867	Human	North America	USA	USA	2016	1905-07-08	HPIV3/Seattle/USA/SC1216/2016
KY369865	Human	North America	USA	USA	2016	1905-07-08	HPIV3/Seattle/USA/SC789/2016
KY369864	Human	North America	USA	USA	2016	1905-07-08	HPIV3/Seattle/USA/SC291/2016
KY369863	Human	North America	USA	USA	2016	1905-07-08	HPIV3/Seattle/USA/SC161/2016
KY369862	Human	North America	USA	USA	2016	1905-07-08	HPIV3/Seattle/USA/SC129/2016
MW575661	Human	Asia	China	CHN	2012	1905-07-04	BCH3242A/2012
MW575660	Human	Asia	China	CHN	2014	1905-07-06	BCH4138A/2014
MW575659	Human	Asia	China	CHN	2012	1905-07-04	BCH3297A/2012
MW575658	Human	Asia	China	CHN	2014	1905-07-06	PUMCH14028/2014
MW575657	Human	Asia	China	CHN	2014	1905-07-06	PUMCH13988/2014
MW575656	Human	Asia	China	CHN	2012	1905-07-04	PUMCH12693/2012
MW575655	Human	Asia	China	CHN	2014	1905-07-06	BCH4210A/2014
MW575654	Human	Asia	China	CHN	2014	1905-07-06	BCH4102A/2014
MW575653	Human	Asia	China	CHN	2014	1905-07-06	BCH4100A/2014
MK679542	Human	Asia	China	CHN	2017	24-Oct-2017	P672
MK679541	Human	Asia	China	CHN	2017	15-Aug-2017	P535
MK679540	Human	Asia	China	CHN	2017	28-Mar-2017	C84
MK679539	Human	Asia	China	CHN	2017	28-Mar-2017	C94
MK679538	Human	Asia	China	CHN	2017	25-Mar-2017	C147
MK679537	Human	Asia	China	CHN	2017	03-May-2017	C161
MK679536	Human	Asia	China	CHN	2017	21-Jun-2017	C256
MK679535	Human	Asia	China	CHN	2017	12-Sep-2017	C337
MK679534	Human	Asia	China	CHN	2017	27-Jun-2017	P436
MK679533	Human	Asia	China	CHN	2017	11-Jul-2017	P457
MK679532	Human	Asia	China	CHN	2017	11-Jul-2017	P461
MK679531	Human	Asia	China	CHN	2017	12-Dec-2017	P796
MK679530	Human	Asia	China	CHN	2017	14-Nov-2017	P722
MK679529	Human	Asia	China	CHN	2017	15-Aug-2017	C303
MK679528	Human	Asia	China	CHN	2017	18-Jul-2017	C278
MK679527	Human	Asia	China	CHN	2017	27-Jun-2017	C257
MK679526	Human	Asia	China	CHN	2017	03-May-2017	C157
MK679525	Human	Asia	China	CHN	2017	04-Apr-2017	C144
MF118147	Human	North America	USA	USA	2015	1905-07-07	HPIV3/Seattle/USA/4734/2015
MF118146	Human	North America	USA	USA	2015	1905-07-07	HPIV3/Seattle/USA/4630/2015
MF118145	Human	North America	USA	USA	2015	1905-07-07	HPIV3/Seattle/USA/5913/2015
KY973547	Human	North America	USA	USA	2015	1905-07-07	HPIV3/Seattle/USA/4577/2015
KY973548	Human	North America	USA	USA	2015	1905-07-07	HPIV3/Seattle/USA/4609/201
KY973549	Human	North America	USA	USA	2015	1905-07-07	HPIV3/Seattle/USA/4657/2015
KY973550	Human	North America	USA	USA	2015	1905-07-07	HPIV3/Seattle/USA/4679/2015
KY973551	Human	North America	USA	USA	2015	1905-07-07	HPIV3/Seattle/USA/4818/2015
KY973552	Human	North America	USA	USA	2015	1905-07-07	HPIV3/Seattle/USA/4897/2015
KY973553	Human	North America	USA	USA	2015	1905-07-07	HPIV3/Seattle/USA/4943-2/2015
KY973554	Human	North America	USA	USA	2015	1905-07-07	HPIV3/Seattle/USA/4975/2015
KY973555	Human	North America	USA	USA	2015	1905-07-07	HPIV3/Seattle/USA/5015/2015
KY973556	Human	North America	USA	USA	2015	1905-07-07	HPIV3/Seattle/USA/5426/2015
KY973557	Human	North America	USA	USA	2015	1905-07-07	HPIV3/Seattle/USA/5430/2015
KY973558	Human	North America	USA	USA	2015	1905-07-07	HPIV3/Seattle/USA/5477/2015
KY973559	Human	North America	USA	USA	2015	1905-07-07	HPIV3/Seattle/USA/5515/2015
KY973560	Human	North America	USA	USA	2015	1905-07-07	HPIV3/Seattle/USA/5567/2015
KY973561	Human	North America	USA	USA	2015	1905-07-07	HPIV3/Seattle/USA/5761/2015
KY973562	Human	North America	USA	USA	2015	1905-07-07	HPIV3/Seattle/USA/5787/2015
KY973563	Human	North America	USA	USA	2015	1905-07-07	HPIV3/Seattle/USA/5859/2015
KY973564	Human	North America	USA	USA	2015	1905-07-07	HPIV3/Seattle/USA/6007/2015
KY973565	Human	North America	USA	USA	2015	1905-07-07	HPIV3/Seattle/USA/6050/2015
KY973566	Human	North America	USA	USA	2015	1905-07-07	HPIV3/Seattle/USA/6069/2015
KY973567	Human	North America	USA	USA	2015	1905-07-07	HPIV3/Seattle/USA/6081/2015
KY933417	Human	North America	USA	USA	2015	1905-07-07	HPIV3/Seattle/USA/5367/2015
KY933416	Human	North America	USA	USA	2015	1905-07-07	HPIV3/Seattle/USA/5329/2015
KY933415	Human	North America	USA	USA	2015	1905-07-07	HPIV3/Seattle/USA/5255/2015
KY933414	Human	North America	USA	USA	2015	1905-07-07	HPIV3/Seattle/USA/5201/2015
KY933413	Human	North America	USA	USA	2015	1905-07-07	HPIV3/Seattle/USA/4978/2015
KY933412	Human	North America	USA	USA	2015	1905-07-07	HPIV3/Seattle/USA/4966/2015
KY933411	Human	North America	USA	USA	2015	1905-07-07	HPIV3/Seattle/USA/4944/2015
KY933410	Human	North America	USA	USA	2015	1905-07-07	HPIV3/Seattle/USA/4943-1/2015
KY933409	Human	North America	USA	USA	2015	1905-07-07	HPIV3/Seattle/USA/4934/2015
KY933408	Human	North America	USA	USA	2015	1905-07-07	HPIV3/Seattle/USA/4892/2015
KY933407	Human	North America	USA	USA	2015	1905-07-07	HPIV3/Seattle/USA/4874/2015
KY933406	Human	North America	USA	USA	2015	1905-07-07	HPIV3/Seattle/USA/4824/2015
KY933405	Human	North America	USA	USA	2015	1905-07-07	HPIV3/Seattle/USA/4802/2015
KY933404	Human	North America	USA	USA	2015	1905-07-07	HPIV3/Seattle/USA/4571/2015
KY933403	Human	North America	USA	USA	2015	1905-07-07	HPIV3/Seattle/USA/4564-1/2015
KY779606	Human	North America	USA	USA	2015	1905-07-07	HPIV3/Seattle/USA/4465/2015
KY629774	Human	North America	USA	USA	2016	1905-07-08	HPIV3/Seattle/USA/13J5/2016
KY629772	Human	North America	USA	USA	2016	1905-07-08	HPIV3/Seattle/USA/13J1/2016
KY779616	Human	North America	USA	USA	2015	1905-07-07	HPIV3/Seattle/USA/1126/2015
KY779615	Human	North America	USA	USA	2015	1905-07-07	HPIV3/Seattle/USA/2429/2015
KY779614	Human	North America	USA	USA	2015	1905-07-07	HPIV3/Seattle/USA/3333/2015
KY779613	Human	North America	USA	USA	2015	1905-07-07	HPIV3/Seattle/USA/3399/2015
KY779612	Human	North America	USA	USA	2015	1905-07-07	HPIV3/Seattle/USA/4362/2015
KY779611	Human	North America	USA	USA	2015	1905-07-07	HPIV3/Seattle/USA/4363/2015
KY779610	Human	North America	USA	USA	2015	1905-07-07	HPIV3/Seattle/USA/4379/2015
KY779609	Human	North America	USA	USA	2015	1905-07-07	HPIV3/Seattle/USA/4403/2015
KY779608	Human	North America	USA	USA	2015	1905-07-07	HPIV3/Seattle/USA/4407/2015
KY779607	Human	North America	USA	USA	2015	1905-07-07	HPIV3/Seattle/USA/4464/2015
KY779605	Human	North America	USA	USA	2015	1905-07-07	HPIV3/Seattle/USA/4470/2015
KY779604	Human	North America	USA	USA	2015	1905-07-07	HPIV3/Seattle/USA/4480/2015
KY779603	Human	North America	USA	USA	2015	1905-07-07	HPIV3/Seattle/USA/4490/2015
KY779602	Human	North America	USA	USA	2015	1905-07-07	HPIV3/Seattle/USA/4518/2015
KY779601	Human	North America	USA	USA	2015	1905-07-07	HPIV3/Seattle/USA/4539/2015
KY779600	Human	North America	USA	USA	2015	1905-07-07	HPIV3/Seattle/USA/4540/2015
KY779599	Human	North America	USA	USA	2015	1905-07-07	HPIV3/Seattle/USA/4544/2015
KY779598	Human	North America	USA	USA	2015	1905-07-07	HPIV3/Seattle/USA/4559/2015
KY779597	Human	North America	USA	USA	2015	1905-07-07	HPIV3/Seattle/USA/4561/2015
KY779596	Human	North America	USA	USA	2015	1905-07-07	HPIV3/Seattle/USA/4564-2/2015
KY779595	Human	North America	USA	USA	2015	1905-07-07	HPIV3/Seattle/USA/4629/2015
KY779594	Human	North America	USA	USA	2015	1905-07-07	HPIV3/Seattle/USA/4634/2015
KY674982	Human	North America	USA	USA	2016	1905-07-08	HPIV3/Seattle/USA/13F7/2016
KY674981	Human	North America	USA	USA	2016	1905-07-08	HPIV3/Seattle/USA/13E8/2016
KY674979	Human	North America	USA	USA	2016	1905-07-08	HPIV3/Seattle/USA/13E1/2016
KY674978	Human	North America	USA	USA	2016	1905-07-08	HPIV3/Seattle/USA/13D10/2016
KY674977	Human	North America	USA	USA	2016	1905-07-08	HPIV3/Seattle/USA/13D1/2016
KY674975	Human	North America	USA	USA	2016	1905-07-08	HPIV3/Seattle/USA/13C7/2016
KY674922	Human	North America	USA	USA	2016	1905-07-08	HPIV3/Seattle/USA/13G3/2016
KY369866	Human	North America	USA	USA	2016	1905-07-08	HPIV3/Seattle/USA/SC876/2016
KX574711	Human	North America	USA	USA	2016	1905-07-08	HPIV3/Seattle/USA/SCH13/2016
KX574710	Human	North America	USA	USA	2016	1905-07-08	HPIV3/Seattle/USA/SCH11/2016
KX574708	Human	North America	USA	USA	2016	1905-07-08	HPIV3/Seattle/USA/SCH2/2016
KX574707	Human	North America	USA	USA	2016	1905-07-08	HPIV3/Seattle/USA/SCH8/2016
KX574706	Human	North America	USA	USA	2016	1905-07-08	HPIV3/Seattle/USA/SCH7/2016
KX574705	Human	North America	USA	USA	2016	1905-07-08	HPIV3/Seattle/USA/SCH1/2016
KX574704	Human	North America	USA	USA	2016	1905-07-08	HPIV3/Seattle/USA/SCH4/2016
MK167037	Human	North America	USA	USA	2010	1905-07-02	HPIV3/Seattle/USA/6I9/2010
MF973163	Human	North America	USA	USA	2011	1905-07-03	HPIV3/Seattle/USA/7N2/2011
KY986643	Human	North America	USA	USA	2010	1905-07-02	HPIV3/Seattle/USA/6L3/2010
KY986642	Human	North America	USA	USA	2010	1905-07-02	HPIV3/Seattle/USA/6K3/2010
KY986641	Human	North America	USA	USA	2010	1905-07-02	HPIV3/Seattle/USA/6J1/2010
KY973568	Human	North America	USA	USA	2010	1905-07-02	HPIV3/Seattle/USA/6E1/2010
KY973572	Human	North America	USA	USA	2010	1905-07-02	HPIV3/Seattle/USA/6S2/2010
KY973573	Human	North America	USA	USA	2010	1905-07-02	HPIV3/Seattle/USA/6Q8/2010
KY973574	Human	North America	USA	USA	2010	1905-07-02	HPIV3/Seattle/USA/6Q7/2010
KY973575	Human	North America	USA	USA	2010	1905-07-02	HPIV3/Seattle/USA/6P9/2010
KY973576	Human	North America	USA	USA	2010	1905-07-02	HPIV3/Seattle/USA/6P1/2010
KY973577	Human	North America	USA	USA	2010	1905-07-02	HPIV3/Seattle/USA/6N7/2010
KY973578	Human	North America	USA	USA	2010	1905-07-02	HPIV3/Seattle/USA/6N6/2010
KY973579	Human	North America	USA	USA	2010	1905-07-02	HPIV3/Seattle/USA/6M9/2010
KY973580	Human	North America	USA	USA	2010	1905-07-02	HPIV3/Seattle/USA/6L8/2010
KY973581	Human	North America	USA	USA	2010	1905-07-02	HPIV3/Seattle/USA/6L6/2010
KY973582	Human	North America	USA	USA	2010	1905-07-02	HPIV3/Seattle/USA/6L5/2010
KY973583	Human	North America	USA	USA	2010	1905-07-02	HPIV3/Seattle/USA/6L2/2010
KY973584	Human	North America	USA	USA	2010	1905-07-02	HPIV3/Seattle/USA/6J10/2010
KY973585	Human	North America	USA	USA	2010	1905-07-02	HPIV3/Seattle/USA/6J5/2010
KY973586	Human	North America	USA	USA	2010	1905-07-02	HPIV3/Seattle/USA/6J4/2010
KY973587	Human	North America	USA	USA	2010	1905-07-02	HPIV3/Seattle/USA/6J3/2010
KY973588	Human	North America	USA	USA	2010	1905-07-02	HPIV3/Seattle/USA/6I8/2010
KY973589	Human	North America	USA	USA	2010	1905-07-02	HPIV3/Seattle/USA/6I6/2010
KY973590	Human	North America	USA	USA	2010	1905-07-02	HPIV3/Seattle/USA/6I5/2010
KY973591	Human	North America	USA	USA	2010	1905-07-02	HPIV3/Seattle/USA/6I4/2010
KY973592	Human	North America	USA	USA	2010	1905-07-02	HPIV3/Seattle/USA/6H8/2010
KY973593	Human	North America	USA	USA	2010	1905-07-02	HPIV3/Seattle/USA/6G10/2010
KY973594	Human	North America	USA	USA	2010	1905-07-02	HPIV3/Seattle/USA/6F5/2010
KY973595	Human	North America	USA	USA	2010	1905-07-02	HPIV3/Seattle/USA/6F1/2010
KY973596	Human	North America	USA	USA	2010	1905-07-02	HPIV3/Seattle/USA/6E9/2010
KY973597	Human	North America	USA	USA	2010	1905-07-02	HPIV3/Seattle/USA/6E6/2010
KY973598	Human	North America	USA	USA	2010	1905-07-02	HPIV3/Seattle/USA/6E5/2010
KY973599	Human	North America	USA	USA	2010	1905-07-02	HPIV3/Seattle/USA/6E4/2010
KY973600	Human	North America	USA	USA	2010	1905-07-02	HPIV3/Seattle/USA/6E2/2010
KY674964	Human	North America	USA	USA	2012	1905-07-04	HPIV3/Seattle/USA/9N3/2012
KY674963	Human	North America	USA	USA	2012	1905-07-04	HPIV3/Seattle/USA/9M7/2012
KY674939	Human	North America	USA	USA	2009	1905-07-01	HPIV3/Seattle/USA/1P5/2009
KY674938	Human	North America	USA	USA	2009	1905-07-01	HPIV3/Seattle/USA/1P6/2009
KY674937	Human	North America	USA	USA	2009	1905-07-01	HPIV3/Seattle/USA/1P8/2009
KY674936	Human	North America	USA	USA	2009	1905-07-01	HPIV3/Seattle/USA/1Q1/2009
KY674935	Human	North America	USA	USA	2009	1905-07-01	HPIV3/Seattle/USA/1Q2/2009
KY674934	Human	North America	USA	USA	2009	1905-07-01	HPIV3/Seattle/USA/1Q3/2009
KY674933	Human	North America	USA	USA	2009	1905-07-01	HPIV3/Seattle/USA/1Q4/2009
KY674932	Human	North America	USA	USA	2009	1905-07-01	HPIV3/Seattle/USA/1Q6/2009
KY674931	Human	North America	USA	USA	2009	1905-07-01	HPIV3/Seattle/USA/1Q10/2009
KY674930	Human	North America	USA	USA	2009	1905-07-01	HPIV3/Seattle/USA/1R3/2009
KY674929	Human	North America	USA	USA	2009	1905-07-01	HPIV3/Seattle/USA/1R4/2009
KY674928	Human	North America	USA	USA	2009	1905-07-01	HPIV3/Seattle/USA/1S5/2009
KY674927	Human	North America	USA	USA	2009	1905-07-01	HPIV3/Seattle/USA/1T8/2009
KY674926	Human	North America	USA	USA	2009	1905-07-01	HPIV3/Seattle/USA/1T2/2009
KY674925	Human	North America	USA	USA	2009	1905-07-01	HPIV3/Seattle/USA/1T3/2009
KY674924	Human	North America	USA	USA	2009	1905-07-01	HPIV3/Seattle/USA/1T7/2009
KY674923	Human	North America	USA	USA	2009	1905-07-01	HPIV3/Seattle/USA/1T9/2009
KY684761	Human	North America	USA	USA	2009	1905-07-01	HPIV3/Seattle/USA/1M7/2009
KY684754	Human	North America	USA	USA	2009	1905-07-01	HPIV3/Seattle/USA/1M6/2009
KY684753	Human	North America	USA	USA	2009	1905-07-01	HPIV3/Seattle/USA/1L10/2009
KY684752	Human	North America	USA	USA	2009	1905-07-01	HPIV3/Seattle/USA/1K9/2009
KY684751	Human	North America	USA	USA	2009	1905-07-01	HPIV3/Seattle/USA/1I9/2009
KY684750	Human	North America	USA	USA	2009	1905-07-01	HPIV3/Seattle/USA/1I8/2009
KY684749	Human	North America	USA	USA	2009	1905-07-01	HPIV3/Seattle/USA/1G3/2009
KY684748	Human	North America	USA	USA	2009	1905-07-01	HPIV3/Seattle/USA/1F8/2009
KY684747	Human	North America	USA	USA	2009	1905-07-01	HPIV3/Seattle/USA/1F7/2009
KY684746	Human	North America	USA	USA	2009	1905-07-01	HPIV3/Seattle/USA/1D2/2009
KY684745	Human	North America	USA	USA	2009	1905-07-01	HPIV3/Seattle/USA/1C2/2009
KY684744	Human	North America	USA	USA	2009	1905-07-01	HPIV3/Seattle/USA/1E7/2009
OQ848515	Human	North America	USA	USA	2011	2011-02	HPIV3/USA/7N10/2011
OQ848519	Human	North America	USA	USA	2011	2011-05	HPIV3/USA/8B7/2011
OQ848521	Human	North America	USA	USA	2011	2011-05	HPIV3/USA/8C8/2011
OQ848522	Human	North America	USA	USA	2011	2011-05	HPIV3/USA/8D2/2011
MF973181	Human	North America	USA	USA	2011	2011	HPIV3/Seattle/USA/7Q7/2011
PV260539	Human	North America	USA	USA	2024	2024-02-01	HPIV-3/human/USA/MA-Broad_BWH-20937/2024
PV260540	Human	North America	USA	USA	2024	2024-06-06	HPIV-3/human/USA/MA-Broad_MGH-21636/2024
PV498575	Human	North America	USA	USA	2024	2024-02-28	USA/WA-UW-e5ce9/2024
PV539240	Human	North America	USA	USA	2024	2024-11-14	HPIV-3/human/USA/MA-Broad_BWH-23331/2024
PV539259	Human	North America	USA	USA	2024	2024-11-15	HPIV-3/human/USA/MA-Broad_BWH-23325/2024
PV539287	Human	North America	USA	USA	2024	2024-11-16	HPIV-3/human/USA/MA-Broad_BWH-23326/2024
PV642242	Human	North America	USA	USA	2024	2024-02-20	USA/WA-UW-5ee2c/2024
PV642248	Human	North America	USA	USA	2024	2024-01-13	USA/WA-UW-2e142/2024
PV763303	Human	North America	USA	USA	2022	2022-12-12	USA/OR-UW-49fb9/2022
OR416988	Human	North America	USA	USA	2010	2010	CI-15
OR416989	Human	North America	USA	USA	2010	2010	CI-26
OR416990	Human	North America	USA	USA	2010	2010	CI-22
OQ848506	Human	North America	USA	USA	2010	2010-08	HPIV3/USA/6N6/2010
OQ848509	Human	North America	USA	USA	2011	2011-01	HPIV3/USA/7I10/2011
OQ848513	Human	North America	USA	USA	2011	2011-02	HPIV3/USA/7L6/2011
OQ848520	Human	North America	USA	USA	2011	2011-05	HPIV3/USA/8B10/2011
MW052041	Human	North America	USA	USA	2019	2019	HPIV3/Seattle/USA/SC0412/2019
MN145876	Human	Asia	China	CHN	2017	2017-03	HPIV3/38/ZJ/CHN/2018
MK167032	Human	North America	USA	USA	2010	2010	HPIV3/Seattle/USA/7A5/2010
MH006630	Human	Asia	Viet Nam	VNM	2009	2009-03-16	HPIV3/VietNam/016/2009
MH006659	Human	Asia	Viet Nam	VNM	2009	2009-12-22	HPIV3/VietNam/079/2009
MH006665	Human	Asia	Viet Nam	VNM	2010	2010-01-28	HPIV3/VietNam/086/2010
MH006670	Human	Asia	Viet Nam	VNM	2010	2010-04-20	HPIV3/VietNam/092/2010
MF973168	Human	North America	USA	USA	2010	2010	HPIV3/Seattle/USA/7A9/2010
MF973174	Human	North America	USA	USA	2011	2011	HPIV3/Seattle/USA/7J7/2011
MF973178	Human	North America	USA	USA	2011	2011	HPIV3/Seattle/USA/7O4/2011
MF795095	Human	North America	USA	USA	2017	2017	HPIV3/Seattle/USA/SC1784/2017
MF795097	Human	North America	USA	USA	2015	2015	HPIV3/Seattle/USA/SC2288/2015
MF554726	Human	North America	USA	USA	2009	2009	HPIV3/Seattle/USA/2F9/2009
MF554727	Human	North America	USA	USA	2009	2009	HPIV3/Seattle/USA/2F8/2009
MF554731	Human	North America	USA	USA	2009	2009	HPIV3/Seattle/USA/2C5/2009
MF554733	Human	North America	USA	USA	2009	2009	HPIV3/Seattle/USA/2B6/2009
MF554736	Human	North America	USA	USA	2009	2009	HPIV3/Seattle/USA/2E6/2009
MF166750	Human	North America	USA	USA	2015	2015	HPIV3/Seattle/USA/5708/2015
MF166751	Human	North America	USA	USA	2017	2017	HPIV3/Seattle/USA/SC3182/2017
MF166752	Human	North America	USA	USA	2017	2017	HPIV3/Seattle/USA/SC3331/2017
KF687323	Human	North America	Mexico	MEX	2005	2005-02-11	HPIV3/MEX/1527/2005
OQ848505	Human	North America	USA	USA	2010	2010-07	HPIV3/USA/6L8/2010
PX055929	Human	North America	USA	USA	2023	2023-05-23	USA/WA-UW-5d550/2023
PX055930	Human	North America	USA	USA	2023	2023-04-22	USA/WA-UW-4df21/2023
PV763304	Human	North America	USA	USA	2023	2023-04-10	USA/OR-UW-efb86/2023
PV763307	Human	North America	USA	USA	2022	2022-12-18	USA/OR-UW-a0a51/2022
PV763309	Human	North America	USA	USA	2022	2022-12-29	USA/OR-UW-6a036/2022
PV763317	Human	North America	USA	USA	2023	2023-01-15	USA/OR-UW-09602/2023
PV763319	Human	North America	USA	USA	2023	2023-04-11	USA/OR-UW-0e293/2023
PV717817	Human	North America	USA	USA	2025	2025-02-22	HPIV-3/human/USA/MA-Broad_MGH-23885/2025
PV642241	Human	North America	USA	USA	2023	2023-03-02	USA/WA-UW-f6545/2023
PV642246	Human	North America	USA	USA	2023	2023-02-20	USA/WA-UW-d05fb/2023
PV642247	Human	North America	USA	USA	2023	2023-04-29	USA/WA-UW-3b686/2023
PV648977	Human	North America	USA	USA	2023	2023-04-17	USA/OR-UW-3f681/2023
PV498576	Human	North America	USA	USA	2023	2023-01-08	USA/OR-UW-19586/2023
PV498582	Human	North America	USA	USA	2024	2024-03-28	USA/WA-UW-68072/2024
PV455601	Human	North America	USA	USA	2023	2023-02-19	USA/WA-UW-71298/2023
PV260538	Human	North America	USA	USA	2024	2024-12-16	HPIV-3/human/USA/MA-Broad_MGH-22910/2024
PV052973	Human	North America	USA	USA	2023	2023-06-01	EHC_C19_7227M
LC817395	Human	Asia	Japan	JPN	2023	2023	PIV3_Fukushima_OH27_2023
LC817396	Human	Asia	Japan	JPN	2023	2023	PIV3_Fukushima_OH4_2023
LC817397	Human	Asia	Japan	JPN	2023	2023	PIV3_Fukushima_OR882_2023
LC817398	Human	Asia	Japan	JPN	2023	2023	PIV3_Fukushima_OR913_2023
LC817399	Human	Asia	Japan	JPN	2023	2023	PIV3_Fukushima_OR972_2023
OR416987	Human	North America	USA	USA	2010	2010	CI-11
OQ848508	Human	North America	USA	USA	2011	2011-01	HPIV3/USA/7I1/2011
ON729325	Human	North America	USA	USA	2018	2018	SC8126
MN306022	Human	North America	USA	USA	2019	2019	HPIV3/Seattle/USA/SC0309/2019
MN306052	Human	North America	USA	USA	2019	2019	HPIV3/Seattle/USA/SC9406/2019
MF973172	Human	North America	USA	USA	2011	2011	HPIV3/Seattle/USA/7J3/2011
MF973187	Human	North America	USA	USA	2011	2011	HPIV3/Seattle/USA/7S7/2011
MF973188	Human	North America	USA	USA	2011	2011	HPIV3/Seattle/USA/7S9/2011
MF795094	Human	North America	USA	USA	2016	2016	HPIV3/Seattle/USA/SC1201/2016
MF554719	Human	North America	USA	USA	2009	2009	HPIV3/Seattle/USA/2T1/2009
MF554720	Human	North America	USA	USA	2009	2009	HPIV3/Seattle/USA/2P2/2009
MF554721	Human	North America	USA	USA	2009	2009	HPIV3/Seattle/USA/2P1/2009
MF554724	Human	North America	USA	USA	2009	2009	HPIV3/Seattle/USA/2O7/2009
MF554728	Human	North America	USA	USA	2009	2009	HPIV3/Seattle/USA/2F6/2009
MF554730	Human	North America	USA	USA	2009	2009	HPIV3/Seattle/USA/2C8/2009
MF554732	Human	North America	USA	USA	2009	2009	HPIV3/Seattle/USA/2B7/2009
MF554734	Human	North America	USA	USA	2009	2009	HPIV3/Seattle/USA/2B5/2009
MF554735	Human	North America	USA	USA	2009	2009	HPIV3/Seattle/USA/2B1/2009
KF687344	Human	Africa	South Africa	ZAF	2008	2008-08-25	HPIV3/ZAF/2516/2008
KF687352	Human	Europe	France	FRA	2009	2009-03-17	HPIV3/FRA/29122056/2009
PQ241449	Human	North America	USA	USA	2023	2023-05-11	GA_EHC_7136Z
PX055924	Human	North America	USA	USA	2023	2023-02-20	USA/WA-UW-64933/2023
PX055925	Human	North America	USA	USA	2023	2023-02-05	USA/WA-UW-bf54b/2023
PX055926	Human	North America	USA	USA	2022	2022-10-10	USA/WA-UW-1ccbf/2022
PX055927	Human	North America	USA	USA	2023	2023-05-15	USA/WA-UW-0a75c/2023
PX055928	Human	North America	USA	USA	2022	2022-10-16	USA/WA-UW-dc3d6/2022
PX055931	Human	North America	USA	USA	2023	2023-03-02	USA/WA-UW-68f90/2023
PX055932	Human	North America	USA	USA	2023	2023-04-30	USA/WA-UW-3215c/2023
PV763296	Human	North America	USA	USA	2022	2022-11-13	USA/OR-UW-efdcf/2022
PV763297	Human	North America	USA	USA	2023	2023-03-07	USA/OR-UW-f35d9/2023
PV763298	Human	North America	USA	USA	2023	2023-01-22	USA/OR-UW-493a4/2023
PV763299	Human	North America	USA	USA	2022	2022-11-30	USA/OR-UW-558da/2022
PV763300	Human	North America	USA	USA	2023	2023-03-04	USA/OR-UW-71c51/2023
PV763301	Human	North America	USA	USA	2022	2022-11-14	USA/OR-UW-f3fc5/2022
PV763302	Human	North America	USA	USA	2023	2023-05-03	USA/OR-UW-a3aac/2023
PV763305	Human	North America	USA	USA	2023	2023-03-05	USA/OR-UW-10906/2023
PV763306	Human	North America	USA	USA	2023	2023-04-10	USA/OR-UW-b6245/2023
PV763308	Human	North America	USA	USA	2023	2023-04-10	USA/OR-UW-b7eda/2023
PV763310	Human	North America	USA	USA	2023	2023-02-28	USA/OR-UW-234fb/2023
PV763311	Human	North America	USA	USA	2023	2023-02-28	USA/OR-UW-86431/2023
PV763312	Human	North America	USA	USA	2023	2023-03-19	USA/OR-UW-9903f/2023
PV763313	Human	North America	USA	USA	2023	2023-03-22	USA/OR-UW-3ffb1/2023
PV763315	Human	North America	USA	USA	2023	2023-04-15	USA/OR-UW-485f1/2023
PV763316	Human	North America	USA	USA	2023	2023-05-02	USA/OR-UW-e5812/2023
PV763318	Human	North America	USA	USA	2023	2023-05-01	USA/OR-UW-caaa5/2023
PV763320	Human	North America	USA	USA	2023	2023-05-01	USA/OR-UW-f2c78/2023
PV763321	Human	North America	USA	USA	2022	2022-11-28	USA/OR-UW-5862c/2022
PV763322	Human	North America	USA	USA	2023	2023-03-01	USA/OR-UW-c48f6/2023
PV642243	Human	North America	USA	USA	2023	2023-01-22	USA/WA-UW-9a238/2023
PV642244	Human	North America	USA	USA	2022	2022-11-09	USA/WA-UW-16984/2022
PV642245	Human	North America	USA	USA	2023	2023-03-28	USA/WA-UW-c91f2/2023
PV642249	Human	North America	USA	USA	2023	2023-02-01	USA/WA-UW-15e0a/2023
PV642250	Human	North America	USA	USA	2022	2022-08-22	USA/WA-UW-5a23f/2022
PV648978	Human	North America	USA	USA	2023	2023-01-02	USA/OR-UW-87b9e/2023
PV660478	Human	North America	USA	USA	2023	2023-02-11	USA/OR-UW-223f3/2023
PV660479	Human	North America	USA	USA	2022	2022-11-02	USA/OR-UW-86d7c/2022
PV660480	Human	North America	USA	USA	2023	2023-05-21	USA/OR-UW-515d9/2023
PV660481	Human	North America	USA	USA	2022	2022-07-24	USA/OR-UW-19227/2022
PV660482	Human	North America	USA	USA	2023	2023-02-22	USA/WA-UW-6e74b/2023
PV498573	Human	North America	USA	USA	2023	2023-01-29	USA/WA-UW-d6f59/2023
PV498574	Human	North America	USA	USA	2022	2022-11-06	USA/WA-UW-cc1aa/2022
PV498577	Human	North America	USA	USA	2022	2022-12-04	USA/WA-UW-d6d3b/2022
PV498578	Human	North America	USA	USA	2023	2023-03-22	USA/WA-UW-aaa7a/2023
PV498579	Human	North America	USA	USA	2023	2023-05-24	USA/WA-UW-d25bd/2023
PV498580	Human	North America	USA	USA	2023	2023-02-11	USA/WA-UW-ecbfe/2023
PV498581	Human	North America	USA	USA	2023	2023-02-08	USA/WA-UW-2e2a5/2023
PV260541	Human	North America	USA	USA	2024	2024-06-08	HPIV-3/human/USA/MA-Broad_MGH-21640/2024
PV260542	Human	North America	USA	USA	2024	2024-11-07	HPIV-3/human/USA/MA-Broad_MGH-21849/2024
PV260543	Human	North America	USA	USA	2023	2023-12-01	HPIV-3/human/USA/MA-Broad_MGH-16169/2023
PV260544	Human	North America	USA	USA	2024	2024-07-21	HPIV-3/human/USA/MA-Broad_MGH-21683/2024
PQ736590	Human	Asia	China	CHN	2024	2024-08-26	PIV3/Kunming/870/2024
PQ736591	Human	Asia	China	CHN	2024	2024-08-12	PIV3/Kunming/817/2024
PQ736592	Human	Asia	China	CHN	2024	2024-07-29	PIV3/Kunming/762/2024
PQ736593	Human	Asia	China	CHN	2024	2024-07-29	PIV3/Kunming/758/2024
PQ763406	Human	Asia	China	CHN	2024	2024-08-05	PIV3/Kunming/800/2024
PQ763407	Human	Asia	China	CHN	2024	2024-08-10	PIV3/Kunming/2735/2024
PQ541028	Human	Europe	France	FRA	2022	2022-06-21	C3
PQ541029	Human	Europe	France	FRA	2022	2022-06-21	C3
PQ541030	Human	Europe	France	FRA	2022	2022-11-28	P1
PQ541031	Human	Europe	France	FRA	2022	2022-12-19	P2
PQ541034	Human	Europe	France	FRA	2022	2022-12-05	P6
PQ541036	Human	Europe	France	FRA	2023	2023-12-17	P8
PQ541038	Human	Europe	France	FRA	2022	2022	P11
PQ541039	Human	Europe	France	FRA	2022	2022-12-20	P13ok
PQ541040	Human	Europe	France	FRA	2023	2023-12-03	P15ok
PQ541041	Human	Europe	France	FRA	2022	2022-12-15	P17ok
PQ541042	Human	Europe	France	FRA	2023	2023-03-30	C9ok
PQ541045	Human	Europe	France	FRA	2023	2023-01-15	P18ok
PQ541046	Human	Europe	France	FRA	2023	2023-01-15	P20ok
PQ236515	Human	North America	USA	USA	2023	2023-04-28	GA_EHC_7118H
OQ981712	Human	Asia	China	CHN	2015	2015-05-08	HPIV3/China_Beijing/BCH20150780/2015
OQ981713	Human	Asia	China	CHN	2015	2015-05-12	HPIV3/China_Beijing/BCH20150797/2015
OQ981714	Human	Asia	China	CHN	2015	2015-07-16	HPIV3/China_Beijing/BCH20150924/2015
OQ981715	Human	Asia	China	CHN	2015	2015-09-01	HPIV3/China_Beijing/BCH20151012/2015
OQ981716	Human	Asia	China	CHN	2015	2015-10-23	HPIV3/China_Beijing/BCH20151067/2015
OQ981717	Human	Asia	China	CHN	2016	2016-01-07	HPIV3/China_Beijing/BCH20160015/2016
OQ981718	Human	Asia	China	CHN	2016	2016-03-07	HPIV3/China_Beijing/BCH20160110/2016
OQ981719	Human	Asia	China	CHN	2016	2016-04-26	HPIV3/China_Beijing/BCH20160184/2016
OQ981720	Human	Asia	China	CHN	2016	2016-05-06	HPIV3/China_Beijing/BCH20160189/2016
OQ981721	Human	Asia	China	CHN	2016	2016-08-18	HPIV3/China_Beijing/BCH20160445/2016
OQ981722	Human	Asia	China	CHN	2016	2016-11-10	HPIV3/China_Beijing/BCH20160620/2016
OQ981723	Human	Asia	China	CHN	2017	2017-02-09	HPIV3/China_Beijing/BCH20170125/2017
OQ981724	Human	Asia	China	CHN	2017	2017-06-26	HPIV3/China_Beijing/BCH20170290/2017
OQ981725	Human	Asia	China	CHN	2017	2017-07-03	HPIV3/China_Beijing/BCH20170298/2017
OQ981726	Human	Asia	China	CHN	2017	2017-08-18	HPIV3/China_Beijing/BCH20170368/2017
OQ981727	Human	Asia	China	CHN	2017	2017-10-18	HPIV3/China_Beijing/BCH20170451/2017
OQ981728	Human	Asia	China	CHN	2017	2017-12-01	HPIV3/China_Beijing/BCH20170582/2017
OQ981729	Human	Asia	China	CHN	2019	2019-01-18	HPIV3/China_Beijing/BCH20190096/2019
OQ981730	Human	Asia	China	CHN	2019	2019-02-03	HPIV3/China_Beijing/BCH20190234/2019
OQ981731	Human	Asia	China	CHN	2019	2019-03-04	HPIV3/China_Beijing/BCH20190337/2019
OQ981732	Human	Asia	China	CHN	2019	2019-03-12	HPIV3/China_Beijing/BCH20190362/2019
OQ981733	Human	Asia	China	CHN	2019	2019-03-19	HPIV3/China_Beijing/BCH20190390/2019
OQ981734	Human	Asia	China	CHN	2019	2019-04-18	HPIV3/China_Beijing/BCH20190502/2019
OQ981735	Human	Asia	China	CHN	2019	2019-05-09	HPIV3/China_Beijing/BCH20190558/2019
OQ981736	Human	Asia	China	CHN	2019	2019-05-13	HPIV3/China_Beijing/BCH20190563/2019
OQ981737	Human	Asia	China	CHN	2019	2019-05-14	HPIV3/China_Beijing/BCH20190565/2019
OQ981738	Human	Asia	China	CHN	2019	2019-05-17	HPIV3/China_Beijing/BCH20190570/2019
OQ981739	Human	Asia	China	CHN	2019	2019-06-21	HPIV3/China_Beijing/BCH20190595/2019
OQ981740	Human	Asia	China	CHN	2019	2019-07-01	HPIV3/China_Beijing/BCH20190607/2019
OQ981741	Human	Asia	China	CHN	2019	2019-08-07	HPIV3/China_Beijing/BCH20190663/2019
OQ981742	Human	Asia	China	CHN	2019	2019-09-27	HPIV3/China_Beijing/BCH20190727/2019
OQ981743	Human	Asia	China	CHN	2019	2019-09-29	HPIV3/China_Beijing/BCH20190728/2019
OQ981744	Human	Asia	China	CHN	2019	2019-09-29	HPIV3/China_Beijing/BCH20190730/2019
OQ981745	Human	Asia	China	CHN	2019	2019-09-30	HPIV3/China_Beijing/BCH20190733/2019
OQ981746	Human	Asia	China	CHN	2019	2019-10-08	HPIV3/China_Beijing/BCH20190734/2019
OQ981747	Human	Asia	China	CHN	2019	2019-10-21	HPIV3/China_Beijing/BCH20190743/2019
OQ981748	Human	Asia	China	CHN	2019	2019-10-23	HPIV3/China_Beijing/BCH20190746/2019
OQ981749	Human	Asia	China	CHN	2019	2019-10-28	HPIV3/China_Beijing/BCH20190753/2019
OQ981750	Human	Asia	China	CHN	2019	2019-11-04	HPIV3/China_Beijing/BCH20190758/2019
OQ981751	Human	Asia	China	CHN	2019	2019-11-11	HPIV3/China_Beijing/BCH20190766/2019
OQ981752	Human	Asia	China	CHN	2019	2019-11-11	HPIV3/China_Beijing/BCH20190767/2019
OQ981753	Human	Asia	China	CHN	2019	2019-11-11	HPIV3/China_Beijing/BCH20190768/2019
OQ981754	Human	Asia	China	CHN	2019	2019-12-02	HPIV3/China_Beijing/BCH20190829/2019
OQ981755	Human	Asia	China	CHN	2019	2019-12-03	HPIV3/China_Beijing/BCH20190839/2019
OQ981756	Human	Asia	China	CHN	2019	2019-12-09	HPIV3/China_Beijing/BCH20190861/2019
OQ981757	Human	Asia	China	CHN	2019	2019-12-10	HPIV3/China_Beijing/BCH20190878/2019
OQ981758	Human	Asia	China	CHN	2019	2019-12-16	HPIV3/China_Beijing/BCH20190903/2019
OQ981759	Human	Asia	China	CHN	2019	2019-12-17	HPIV3/China_Beijing/BCH20190912/2019
OQ981760	Human	Asia	China	CHN	2019	2019-12-25	HPIV3/China_Beijing/BCH20190973/2019
OQ981761	Human	Asia	China	CHN	2020	2020-01-09	HPIV3/China_Beijing/BCH20200037/2020
OQ981762	Human	Asia	China	CHN	2020	2020-01-13	HPIV3/China_Beijing/BCH20200041/2020
OQ981763	Human	Asia	China	CHN	2020	2020-01-20	HPIV3/China_Beijing/BCH20200077/2020
OQ981764	Human	Asia	China	CHN	2020	2020-01-21	HPIV3/China_Beijing/BCH20200090/2020
OQ981765	Human	Asia	China	CHN	2020	2020-03-19	HPIV3/China_Beijing/BCH20200440/2020
OQ981766	Human	Asia	China	CHN	2020	2020-03-20	HPIV3/China_Beijing/BCH20200450/2020
OQ981767	Human	Asia	China	CHN	2017	2017-09-13	HPIV3/China_Beijing/BCH17080/2017
OQ981768	Human	Asia	China	CHN	2018	2018-05-30	HPIV3/China_Beijing/BCH18024/2018
OQ981769	Human	Asia	China	CHN	2018	2018-03-26	HPIV3/China_Guangdong/GZFE17033/2018
OQ981770	Human	Asia	China	CHN	2018	2018-04-06	HPIV3/China_Guangdong/GZFE17038/2018
OQ981771	Human	Asia	China	CHN	2018	2018-04-25	HPIV3/China_Guangdong/GZFE17044/2018
OQ981772	Human	Asia	China	CHN	2018	2018-04-25	HPIV3/China_Guangdong/GZFE17046/2018
OQ981773	Human	Asia	China	CHN	2018	2018-04-25	HPIV3/China_Guangdong/GZFE17049/2018
OQ981774	Human	Asia	China	CHN	2018	2018-05-17	HPIV3/China_Guangdong/GZFE17067/2018
OQ981775	Human	Asia	China	CHN	2018	2018-05-17	HPIV3/China_Guangdong/GZFE17096/2018
OQ981776	Human	Asia	China	CHN	2018	2018-08-22	HPIV3/China_Guangdong/GZFE17127/2018
OQ981777	Human	Asia	China	CHN	2018	2018-10-29	HPIV3/China_Guangdong/GZFE17159/2018
OQ981778	Human	Asia	China	CHN	2018	2018-07-16	HPIV3/China_Guangdong/GZFE18027/2018
OQ981779	Human	Asia	China	CHN	2018	2018-09-19	HPIV3/China_Guangdong/GZFE18089/2018
OQ981780	Human	Asia	China	CHN	2019	2019-04-26	HPIV3/China_Guangdong/GZFE19008/2019
OQ981781	Human	Asia	China	CHN	2019	2019-08-21	HPIV3/China_Guangdong/GZFE19065/2019
OQ981782	Human	Asia	China	CHN	2019	2019-11-29	HPIV3/China_Guangdong/GZFE19196/2019
OQ981783	Human	Asia	China	CHN	2017	2017-12-18	HPIV3/China_Guiyang/GY17020/2017
OQ981784	Human	Asia	China	CHN	2017	2017-12-24	HPIV3/China_Guiyang/GY17027/2017
OQ981785	Human	Asia	China	CHN	2018	2018-04-17	HPIV3/China_Guiyang/GY18077/2018
OQ981786	Human	Asia	China	CHN	2018	2018-05-10	HPIV3/China_Guiyang/GY18090/2018
OQ981787	Human	Asia	China	CHN	2019	2019-04-02	HPIV3/China_Guiyang/GY19052/2019
OQ981788	Human	Asia	China	CHN	2018	2018-07-18	HPIV3/China_Liaoning/SJ18114/2018
OQ981789	Human	Asia	China	CHN	2017	2017-10-12	HPIV3/China_Ningxia/YC17071/2017
OQ981790	Human	Asia	China	CHN	2017	2017-10-20	HPIV3/China_Ningxia/YC17084/2017
OQ981791	Human	Asia	China	CHN	2017	2017-12-04	HPIV3/China_Ningxia/YC17193/2017
OQ981792	Human	Asia	China	CHN	2018	2018-06-04	HPIV3/China_Ningxia/YC18058/2018
OQ981793	Human	Asia	China	CHN	2018	2018-06-14	HPIV3/China_Ningxia/YC18065/2018
OQ981794	Human	Asia	China	CHN	2018	2018-06-24	HPIV3/China_Ningxia/YC18068/2018
OQ981795	Human	Asia	China	CHN	2018	2018-07-26	HPIV3/China_Ningxia/YC18084/2018
OQ981796	Human	Asia	China	CHN	2018	2018-07-26	HPIV3/China_Ningxia/YC18085/2018
OQ981797	Human	Asia	China	CHN	2019	2019-03-28	HPIV3/China_Ningxia/YC19024/2019
OQ981798	Human	Asia	China	CHN	2019	2019-07-08	HPIV3/China_Ningxia/YC19075/2019
OQ981799	Human	Asia	China	CHN	2018	2018-03-13	HPIV3/China_Zhejiang/WZ17121/2018
OQ981800	Human	Asia	China	CHN	2018	2018-03-16	HPIV3/China_Zhejiang/WZ17130/2018
OQ981801	Human	Asia	China	CHN	2018	2018-03-27	HPIV3/China_Zhejiang/WZ17143/2018
OQ981802	Human	Asia	China	CHN	2018	2018-04-11	HPIV3/China_Zhejiang/WZ17157/2018
OQ981803	Human	Asia	China	CHN	2018	2018-04-11	HPIV3/China_Zhejiang/WZ17159/2018
OQ981804	Human	Asia	China	CHN	2018	2018-04-16	HPIV3/China_Zhejiang/WZ17166/2018
OQ981805	Human	Asia	China	CHN	2018	2018-04-17	HPIV3/China_Zhejiang/WZ17167/2018
OQ981806	Human	Asia	China	CHN	2018	2018-05-07	HPIV3/China_Zhejiang/WZ17187/2018
OQ981807	Human	Asia	China	CHN	2018	2018-05-17	HPIV3/China_Zhejiang/WZ17193/2018
OQ981808	Human	Asia	China	CHN	2018	2018-05-24	HPIV3/China_Zhejiang/WZ17195/2018
OQ981809	Human	Asia	China	CHN	2018	2018-10-19	HPIV3/China_Zhejiang/WZ17234/2018
OQ981810	Human	Asia	China	CHN	2018	2018-11-26	HPIV3/China_Zhejiang/WZ17275/2018
OQ981811	Human	Asia	China	CHN	2019	2019-03-05	HPIV3/China_Zhejiang/WZ17395/2019
OQ981812	Human	Asia	China	CHN	2019	2019-10-11	HPIV3/China_Zhejiang/WZ17443/2019
PP909812	Human	Europe	Netherlands	NLD	2010	2010-03-27	UMCU-10-012854
LC817394	Human	Asia	Japan	JPN	2021	2021	PIV3_Fukushima_HR111_2021
LC817400	Human	Asia	Japan	JPN	2023	2023	PIV3_Fukushima_OR815_2023
PP593216	Human	North America	USA	USA	2023	2023-05-24	ASU105550
PP419962	Human	Asia	Thailand	THA	2023	2023-03-20	HPIV/Thailand/CU-PEH230214-TTN/2023
PP411993	Human	Asia	Thailand	THA	2023	2023-02-10	PEH230102
PP411994	Human	Asia	Thailand	THA	2023	2023-01-20	PEH230050
PP411995	Human	Asia	Thailand	THA	2023	2023-05-25	PEH230408
PP411996	Human	Asia	Thailand	THA	2023	2023-01-11	PEH230030
PP411997	Human	Asia	Thailand	THA	2023	2023-04-12	PEH230274
OR416974	Human	North America	USA	USA	2010	2010	CI-3
OR416975	Human	North America	USA	USA	2010	2010	CI-4
OR416976	Human	North America	USA	USA	2010	2010	CI-18
OR416977	Human	North America	USA	USA	2010	2010	CI-25
OR416978	Human	North America	USA	USA	2010	2010	CI-21
OR416979	Human	North America	USA	USA	2010	2010	CI-14
OR416980	Human	North America	USA	USA	2010	2010	CI-28
OR416981	Human	North America	USA	USA	2010	2010	CI-27
OR416982	Human	North America	USA	USA	2010	2010	CI-19
OR416983	Human	North America	USA	USA	2010	2010	CI-20
OR416984	Human	North America	USA	USA	2010	2010	CI-23
OR416985	Human	North America	USA	USA	2010	2010	CI-30
OR416986	Human	North America	USA	USA	2010	2010	CI-24
OQ848507	Human	North America	USA	USA	2011	2011-01	HPIV3/USA/7G8/2011
OQ848510	Human	North America	USA	USA	2011	2011-01	HPIV3/USA/7J7/2011
OQ848511	Human	North America	USA	USA	2011	2011-02	HPIV3/USA/7K7/2011
OQ848512	Human	North America	USA	USA	2011	2011-02	HPIV3/USA/7K8/2011
OQ848514	Human	North America	USA	USA	2011	2011-02	HPIV3/USA/7N2/2011
OQ848516	Human	North America	USA	USA	2011	2011-03	HPIV3/USA/7O4/2011
OQ848517	Human	North America	USA	USA	2011	2011-04	HPIV3/USA/8A1/2011
OQ848518	Human	North America	USA	USA	2011	2011-04	HPIV3/USA/8A9/2011
OQ848523	Human	North America	USA	USA	2011	2011-06	HPIV3/USA/8E5/2011
OQ848524	Human	North America	USA	USA	2011	2011-05	HPIV3/USA/8D3/2011
OQ848553	Human	North America	USA	USA	2010	2010-09	HPIV3/USA/6Q7/2010
OQ848554	Human	North America	USA	USA	2011	2011-01	HPIV3/USA/7F10/2011
OQ848555	Human	North America	USA	USA	2011	2011-04	HPIV3/USA/8A6/2011
OQ848556	Human	North America	USA	USA	2011	2011-04	HPIV3/USA/8A8/2011
OQ848557	Human	North America	USA	USA	2011	2011-05	HPIV3/USA/8B4/2011
OQ848558	Human	North America	USA	USA	2011	2011-05	HPIV3/USA/8C2/2011
OQ848559	Human	North America	USA	USA	2011	2011-05	HPIV3/USA/8C7/2011
OQ848560	Human	North America	USA	USA	2011	2011-05	HPIV3/USA/8C9/2011
OQ848561	Human	North America	USA	USA	2011	2011-05	HPIV3/USA/8D4/2011
OQ848562	Human	North America	USA	USA	2011	2011-05	HPIV3/USA/8E4/2011
OQ785280	Human	Asia	China	CHN	2022	2022	NICU/BJ/CHN/2022
MZ326142	Human	Asia	China	CHN	2018	2018	ZJWZ3
MZ326143	Human	Asia	China	CHN	2018	2018	ZJHL59
ON778021	Human	North America	USA	USA	2019	2019-10-15	PIV3_1
ON778022	Human	North America	USA	USA	2019	2019-10-21	PIV3_2
ON778023	Human	North America	USA	USA	2021	2021-05-13	PIV3_3
ON778024	Human	North America	USA	USA	2021	2021-05-25	PIV3_4
MH828695	Human	Asia	Viet Nam	VNM	2014	2014-12-17	vzhpiv31
MH828696	Human	Asia	Viet Nam	VNM	2014	2014-01-10	vzhpiv32
MH828697	Human	Asia	Viet Nam	VNM	2014	2014-02-07	vzhpiv33
MH828698	Human	Asia	Viet Nam	VNM	2014	2014-01-23	vzhpiv34
MH828699	Human	Asia	Viet Nam	VNM	2015	2015-01-15	vzhpiv35
MH828700	Human	Asia	Viet Nam	VNM	2015	2015-06-17	vzhpiv36
MH828701	Human	Asia	Viet Nam	VNM	2015	2015-03-13	vzhpiv37
MH828702	Human	Asia	Viet Nam	VNM	2014	2014-12-22	vzhpiv38
MW052043	Human	North America	USA	USA	2019	2019	HPIV3/Seattle/USA/SC2273/2019
MW052044	Human	North America	USA	USA	2019	2019	HPIV3/Seattle/USA/SC2318/2019
MW052045	Human	North America	USA	USA	2019	2019	HPIV3/Seattle/USA/SC2960/2019
LC654459	Human	North America	USA	USA	2018	2018-06-18	NIID_79133_1_2019
MZ439825	Human	North America	USA	USA	2021	2021	HPIV3/Seattle/USA/13897/2021
MW575663	Human	Asia	China	CHN	2014	2014	PUMCH13961/2014
MT374082	Human	Asia	China	CHN	2017	2017-02	HPIV3LZ1728C19
MT118696	Human	North America	USA	USA	2019	2019	2019_1754
MT118697	Human	North America	USA	USA	2019	2019	2019_1836
MT118699	Human	North America	USA	USA	2019	2019	2019_1930
MT118701	Human	North America	USA	USA	2019	2019	2019_2141
MT118702	Human	North America	USA	USA	2019	2019	2019_2179
MT118709	Human	North America	USA	USA	2019	2019	2019_2470
MT118710	Human	North America	USA	USA	2019	2019	2019_2525
MT118712	Human	North America	USA	USA	2019	2019	2019_2581
MT118713	Human	North America	USA	USA	2019	2019	2019_2755
MT118714	Human	North America	USA	USA	2019	2019	2019_2846
LC530051	Human	Asia	Japan	JPN	2019	2019-06-19	sugckmmaht NGO4
MN145874	Human	Asia	China	CHN	2017	2017-03	HPIV3/08/ZJ/CHN/2017
MN145875	Human	Asia	China	CHN	2017	2017-03	HPIV3/06/ZJ/CHN/2017
MN306039	Human	North America	USA	USA	2019	2019	HPIV3/Seattle/USA/SC0767/2019
MN306055	Human	North America	USA	USA	2019	2019	HPIV3/Seattle/USA/SC9475/2019
MH428627	Human	Africa	Uganda	UGA	2017	2017-01	UG-KAN-RW-2017
MH685716	Human	Africa	Uganda	UGA	2013	2013	E0-059
MH006643	Human	Asia	Viet Nam	VNM	2010	2010-01-05	HPIV3/VietNam/032/2010
MF973169	Human	North America	USA	USA	2010	2010	HPIV3/Seattle/USA/7E1/2010
MF973170	Human	North America	USA	USA	2011	2011	HPIV3/Seattle/USA/7J10/2011
MF973171	Human	North America	USA	USA	2011	2011	HPIV3/Seattle/USA/7I2/2011
MF973173	Human	North America	USA	USA	2011	2011	HPIV3/Seattle/USA/7M9/2011
MF973175	Human	North America	USA	USA	2011	2011	HPIV3/Seattle/USA/7K7/2011
MF973176	Human	North America	USA	USA	2011	2011	HPIV3/Seattle/USA/7K8/2011
MF973177	Human	North America	USA	USA	2011	2011	HPIV3/Seattle/USA/7N10/2011
MF973179	Human	North America	USA	USA	2011	2011	HPIV3/Seattle/USA/7P5/2011
MF973180	Human	North America	USA	USA	2011	2011	HPIV3/Seattle/USA/7Q5/2011
MF973182	Human	North America	USA	USA	2011	2011	HPIV3/Seattle/USA/7R10/2011
MF973183	Human	North America	USA	USA	2011	2011	HPIV3/Seattle/USA/7R4/2011
MF973184	Human	North America	USA	USA	2011	2011	HPIV3/Seattle/USA/7S10/2011
MF973185	Human	North America	USA	USA	2011	2011	HPIV3/Seattle/USA/7S3/2011
MF973186	Human	North America	USA	USA	2011	2011	HPIV3/Seattle/USA/7S5/2011
MF973189	Human	North America	USA	USA	2011	2011	HPIV3/Seattle/USA/7T10/2011
MF973190	Human	North America	USA	USA	2011	2011	HPIV3/Seattle/USA/7T3/2011
MF973191	Human	North America	USA	USA	2011	2011	HPIV3/Seattle/USA/7T7/2011
MF973192	Human	North America	USA	USA	2011	2011	HPIV3/Seattle/USA/7T8/2011
MF554716	Human	North America	USA	USA	2009	2009	HPIV3/Seattle/USA/2D5/2009
MF554717	Human	North America	USA	USA	2009	2009	HPIV3/Seattle/USA/2A8/2009
MF554718	Human	North America	USA	USA	2009	2009	HPIV3/Seattle/USA/2T2/2009
MF554722	Human	North America	USA	USA	2009	2009	HPIV3/Seattle/USA/2O10/2009
MF554723	Human	North America	USA	USA	2009	2009	HPIV3/Seattle/USA/2O8/2009
MF554725	Human	North America	USA	USA	2009	2009	HPIV3/Seattle/USA/2F10/2009
MF554729	Human	North America	USA	USA	2009	2009	HPIV3/Seattle/USA/2D3/2009
MF118140	Human	North America	USA	USA	2015	2015	HPIV3/Seattle/USA/5840/2015
MF118141	Human	North America	USA	USA	2015	2015	HPIV3/Seattle/USA/5875/2015
KF687326	Human	North America	Mexico	MEX	2006	2006-06-12	HPIV3/MEX/2841/2006
KF687343	Human	South America	Argentina	ARG	2006	2006-07-06	HPIV3/ARG/13009/2006
KF687351	Human	Europe	France	FRA	2008	2008-01-04	HPIV3/FRA/28015134/2008
PQ241450	Human	North America	USA	USA	2023	2023-04-19	GA_EHC_7145I
PQ541368	Human	Asia	China	CHN	2023	2023-01-01	HPIV3-1-Wuxi
PQ541369	Human	Asia	China	CHN	2022	2022	HPIV3-2-Wuxi
PQ541370	Human	Asia	China	CHN	2022	2022	HPIV3-3-Wuxi
PQ541371	Human	Asia	China	CHN	2022	2022	HPIV3-4-Wuxi
PQ541372	Human	Asia	China	CHN	2022	2022	HPIV3-5-Wuxi
PQ541374	Human	Asia	China	CHN	2023	2023	HPIV3-7-Wuxi
PQ541375	Human	Asia	China	CHN	2023	2023	HPIV3-8-Wuxi
MH892410	Human	Europe	Netherlands	NLD	2013	29-Nov-2013	t146a305_HPIV3
MH892409	Human	Europe	Netherlands	NLD	2016	01-Aug-2016	t146a304_HPIV3
KF530244	Human	Africa	South Africa	ZAF	2008	08-Mar-2008	HPIV3/ZAF/2262/2008
MH411617	Human	Asia	China	CHN	2017	24-Apr-2017	PIV3-15462
MH678694	Human	Europe	United Kingdom	GBR	2014	Apr-2014	HPIV3/UK/53/04/2014
MH678693	Human	Europe	United Kingdom	GBR	2015	Apr-2015	HPIV3/UK/395/04/2015
MH678692	Human	Europe	United Kingdom	GBR	2014	Feb-2014	HPIV3/UK/390/02/2014
MH678691	Human	Europe	United Kingdom	GBR	2015	Apr-2015	HPIV3/UK/371/04/2015
MH678690	Human	Europe	United Kingdom	GBR	2015	Mar-2015	HPIV3/UK/362/03/2015
MH678689	Human	Europe	United Kingdom	GBR	2012	Dec-2012	HPIV3/UK/122/12/2012
MH678688	Human	Europe	United Kingdom	GBR	2011	Jul-2011	HPIV3/UK/82/07/2011
MH678687	Human	Europe	United Kingdom	GBR	2011	Jun-2011	HPIV3/UK/60/06/2011
MH678686	Human	Europe	United Kingdom	GBR	2014	Jul-2014	HPIV3/UK/30/07/2014
MH678685	Human	Europe	United Kingdom	GBR	2014	Jun-2014	HPIV3/UK/21/06/2014
MH678684	Human	Europe	United Kingdom	GBR	2014	May-2014	HPIV3/UK/16/05/2014
MH678683	Human	Europe	United Kingdom	GBR	2014	Nov-2014	HPIV3/UK/14/11/2014
MH678681	Human	Europe	United Kingdom	GBR	2013	May-2013	HPIV3/UK/180/05/2013
MH678680	Human	Europe	United Kingdom	GBR	2013	Apr-2013	HPIV3/UK/153/04/2013
MH678679	Human	Europe	United Kingdom	GBR	2013	Feb-2013	HPIV3/UK/129/02/2013
MH678678	Human	Europe	United Kingdom	GBR	2013	Feb-2013	HPIV3/UK/128/02/2013
MH678677	Human	Europe	United Kingdom	GBR	2012	Nov-2012	HPIV3/UK/121/11/2012
MH678676	Human	Europe	United Kingdom	GBR	2012	Jul-2012	HPIV3/UK/113/07/2012
MH678675	Human	Europe	United Kingdom	GBR	2012	Jun-2012	HPIV3/UK/112/06/2012
MH678674	Human	Europe	United Kingdom	GBR	2011	Jun-2011	HPIV3/UK/65/06/2011
MG773276	Human	South America	Argentina	ARG	2017	19-Jul-2017	HPIV3/BuenosAires/ARG/002/2017
MG773275	Human	South America	Argentina	ARG	2016	29-Jul-2016	HPIV3/BuenosAires/ARG/001/2016
MH006679	Human	Asia	Vietnam	VNM	2010	17-Mar-2010	HPIV3/VietNam/101/2010
MH006676	Human	Asia	Vietnam	VNM	2009	10-Dec-2009	HPIV3/VietNam/098/2009
MH006674	Human	Asia	Vietnam	VNM	2009	28-Dec-2009	HPIV3/VietNam/096/2009
MH006672	Human	Asia	Vietnam	VNM	2010	28-May-2010	HPIV3/VietNam/094/2010
MH006671	Human	Asia	Vietnam	VNM	2010	27-May-2010	HPIV3/VietNam/093/2010
MH006658	Human	Asia	Vietnam	VNM	2009	18-Dec-2009	HPIV3/VietNam/078/2009
MH006654	Human	Asia	Vietnam	VNM	2009	05-Nov-2009	HPIV3/VietNam/074/2009
MH006647	Human	Asia	Vietnam	VNM	2009	26-Mar-2009	HPIV3/VietNam/052/2009
MH006646	Human	Asia	Vietnam	VNM	2009	17-Mar-2009	HPIV3/VietNam/051/2009
MH006642	Human	Asia	Vietnam	VNM	2009	01-Dec-2009	HPIV3/VietNam/030/2009
MH006641	Human	Asia	Vietnam	VNM	2009	24-Nov-2009	HPIV3/VietNam/029/2009
MH006640	Human	Asia	Vietnam	VNM	2009	11-Nov-2009	HPIV3/VietNam/028/2009
MH006639	Human	Asia	Vietnam	VNM	2009	10-Jun-2009	HPIV3/VietNam/025/2009
MH006638	Human	Asia	Vietnam	VNM	2009	01-Jun-2009	HPIV3/VietNam/024/2009
MH006636	Human	Asia	Vietnam	VNM	2009	12-May-2009	HPIV3/VietNam/022/2009
MH006635	Human	Asia	Vietnam	VNM	2009	12-May-2009	HPIV3/VietNam/021/2009
MH006634	Human	Asia	Vietnam	VNM	2009	09-Apr-2009	HPIV3/VietNam/020/2009
MH006633	Human	Asia	Vietnam	VNM	2009	02-Apr-2009	HPIV3/VietNam/019/2009
MH006631	Human	Asia	Vietnam	VNM	2009	30-Mar-2009	HPIV3/VietNam/017/2009
MF987837	Human	South America	Brazil	BRA	2010	31-Mar-2010	STA829
MF987836	Human	South America	Brazil	BRA	2010	14-Jan-2010	STA762
AB736166	Human	Africa	Zambia	ZMB	2011	2011-11	ZMLS/2011
MF034896	Human	North America	USA	USA	2016	17-Jun-2016	hPIV3/USA/ACRI_123/2016
MF034895	Human	North America	USA	USA	2016	02-Jun-2016	hPIV3/USA/ACRI_108/2016
MF034894	Human	North America	USA	USA	2016	01-Jun-2016	hPIV3/USA/ACRI_106/2016
MF034893	Human	North America	USA	USA	2016	24-Jun-2016	hPIV3/USA/UAMS_050/2016
MF034892	Human	North America	USA	USA	2016	21-Jun-2016	hPIV3/USA/UAMS_049/2016
MF034891	Human	North America	USA	USA	2016	04-Jun-2016	hPIV3/USA/UAMS_047/2016
MF034890	Human	North America	USA	USA	2016	07-Jun-2016	hPIV3/USA/UAMS_038/2016
MF034889	Human	North America	USA	USA	2016	26-May-2016	hPIV3/USA/UAMS_034/2016
MF034888	Human	North America	USA	USA	2016	20-May-2016	hPIV3/USA/UAMS_030/2016
KM190938	Human	Asia	Thailand	THA	2012	21-Feb-2012	VIROAF11
KF687332	Human	North America	Mexico	MEX	2009	11-Feb-2009	HPIV3/MEX/4638/2009
KF687330	Human	North America	Mexico	MEX	2008	11-Mar-2008	HPIV3/MEX/4169/2008
KF687328	Human	North America	Mexico	MEX	2007	04-Mar-2007	HPIV3/MEX/3640/2007
KF687327	Human	North America	Mexico	MEX	2007	16-Feb-2007	HPIV3/MEX/3593/2007
KF687324	Human	North America	Mexico	MEX	2006	31-May-2006	HPIV3/MEX/2822/2006
KF687322	Human	North America	Mexico	MEX	2005	07-Feb-2005	HPIV3/MEX/1512/2005
KF687319	Human	North America	Mexico	MEX	2004	26-Apr-2004	HPIV3/MEX/1077/2004
KF530250	Human	North America	Mexico	MEX	2006	20-Feb-2006	HPIV3/MEX/2545/2006
KF530234	Human	North America	Mexico	MEX	2005	11-Feb-2005	HPIV3/MEX/1526/2005
KJ672617	Human	South America	Peru	PER	2009	12-Aug-2009	HPIV3/Homo sapiens/PER/FLE3936/2009
KJ672611	Human	South America	Peru	PER	2010	23-Apr-2010	HPIV3/Homo sapiens/PER/FLE9483/2010
KJ672603	Human	South America	Peru	PER	2008	18-Dec-2008	HPIV3/Homo sapiens/PER/FLA5080/2008
KJ672600	Human	South America	Peru	PER	2009	22-Apr-2009	HPIV3/Homo sapiens/PER/FLA7405/2009
KJ672599	Human	South America	Peru	PER	2010	29-Mar-2010	HPIV3/Homo sapiens/PER/FLE9271/2010
KJ672598	Human	South America	Peru	PER	2010	23-Jun-2010	HPIV3/Homo sapiens/PER/FLI1585/2010
KJ672594	Human	South America	Peru	PER	2009	11-Apr-2009	HPIV3/Homo sapiens/PER/FLA6722/2009
KJ672590	Human	South America	Peru	PER	2010	21-Jan-2010	HPIV3/Homo sapiens/PER/CFI0241/2010
KJ672589	Human	South America	Peru	PER	2010	19-Jul-2010	HPIV3/Homo sapiens/PER/FLI2129/2010
KJ672587	Human	South America	Peru	PER	2011	28-Mar-2011	HPIV3/Homo sapiens/PER/FPP00367/2011
KJ672580	Human	South America	Peru	PER	2010	31-May-2010	HPIV3/Homo sapiens/PER/FLI1399/2010
KJ672578	Human	South America	Peru	PER	2009	13-Nov-2009	HPIV3/Homo sapiens/PER/CFI0033/2009
KJ672570	Human	South America	Peru	PER	2010	02-Jun-2010	HPIV3/Homo sapiens/PER/FLI1375/2010
KJ672569	Human	South America	Peru	PER	2011	21-Jun-2011	HPIV3/Homo sapiens/PER/CFI1376/2011
KJ672567	Human	South America	Peru	PER	2010	01-Mar-2010	HPIV3/Homo sapiens/PER/FLE8169/2010
KJ672566	Human	South America	Peru	PER	2010	01-Jun-2010	HPIV3/Homo sapiens/PER/FLI1374/2010
KJ672564	Human	South America	Peru	PER	2009	26-Oct-2009	HPIV3/Homo sapiens/PER/FLE6163/2009
KJ672562	Human	South America	Peru	PER	2009	25-Mar-2009	HPIV3/Homo sapiens/PER/FLA6503/2009
KJ672544	Human	South America	Peru	PER	2010	09-Mar-2010	HPIV3/Homo sapiens/PER/FLE8638/2010
KJ672540	Human	South America	Peru	PER	2009	25-May-2009	HPIV3/Homo sapiens/PER/FLA7653/2009
KJ672618	Human	South America	Peru	PER	2012	14-May-2012	HPIV3/Homo sapiens/PER/CFI1849/2012
KJ672616	Human	South America	Peru	PER	2007	17-Oct-2007	HPIV3/Homo sapiens/PER/FLU8925/2007
KJ672615	Human	South America	Peru	PER	2008	12-Aug-2008	HPIV3/Homo sapiens/PER/FLA3621/2008
KJ672614	Human	South America	Peru	PER	2011	27-Oct-2011	HPIV3/Homo sapiens/PER/FPI02659/2011
KJ672613	Human	South America	Peru	PER	2010	15-Oct-2010	HPIV3/Homo sapiens/PER/CFI1036/2010
KJ672612	Human	South America	Peru	PER	2007	06-Oct-2007	HPIV3/Homo sapiens/PER/FLU8666/2007
KJ672610	Human	South America	Peru	PER	2007	27-Sep-2007	HPIV3/Homo sapiens/PER/FLU8594/2007
KJ672609	Human	South America	Peru	PER	2010	05-Feb-2010	HPIV3/Homo sapiens/PER/FLE8246/2010
KJ672608	Human	South America	Peru	PER	2010	26-Jan-2010	HPIV3/Homo sapiens/PER/CFI0242/2010
KJ672607	Human	South America	Peru	PER	2007	23-Sep-2007	HPIV3/Homo sapiens/PER/FLU8364/2007
KJ672606	Human	South America	Peru	PER	2007	02-Oct-2007	HPIV3/Homo sapiens/PER/FLU8652/2007
KJ672605	Human	South America	Peru	PER	2009	04-Sep-2009	HPIV3/Homo sapiens/PER/FLE4204/2009
KJ672604	Human	South America	Peru	PER	2007	26-Oct-2007	HPIV3/Homo sapiens/PER/FLU8889/2007
KJ672601	Human	South America	Peru	PER	2008	30-Nov-2008	HPIV3/Homo sapiens/PER/FLA4815/2008
KJ672596	Human	South America	Peru	PER	2007	09-Jul-2007	HPIV3/Homo sapiens/PER/FLU7236/2007
KJ672595	Human	South America	Peru	PER	2012	12-Mar-2012	HPIV3/Homo sapiens/PER/FPP01362/2012
KJ672593	Human	South America	Peru	PER	2009	01-Jun-2009	HPIV3/Homo sapiens/PER/FLA7790/2009
KJ672591	Human	South America	Peru	PER	2011	21-Jun-2011	HPIV3/Homo sapiens/PER/CFI1377/2011
KJ672588	Human	South America	Peru	PER	2009	18-Jan-2009	HPIV3/Homo sapiens/PER/FLA5350/2009
KJ672586	Human	South America	Peru	PER	2010	27-Aug-2010	HPIV3/Homo sapiens/PER/FLI3288/2010
KJ672585	Human	South America	Peru	PER	2012	13-Feb-2012	HPIV3/Homo sapiens/PER/FPP01265/2012
KJ672584	Human	South America	Peru	PER	2012	11-Jan-2012	HPIV3/Homo sapiens/PER/CFI1587/2012
KJ672583	Human	South America	Peru	PER	2012	27-Jan-2012	HPIV3/Homo sapiens/PER/FPP01224/2012
KJ672582	Human	South America	Peru	PER	2011	25-Mar-2011	HPIV3/Homo sapiens/PER/FPP00352/2011
KJ672581	Human	South America	Peru	PER	2011	17-May-2011	HPIV3/Homo sapiens/PER/FPP00543/2011
KJ672579	Human	South America	Peru	PER	2010	16-Sep-2010	HPIV3/Homo sapiens/PER/FLI4230/2010
KJ672576	Human	South America	Peru	PER	2007	23-Sep-2007	HPIV3/Homo sapiens/PER/FLU8361/2007
KJ672575	Human	South America	Peru	PER	2011	12-May-2011	HPIV3/Homo sapiens/PER/FPP00525/2011
KJ672574	Human	South America	Peru	PER	2010	09-Dec-2010	HPIV3/Homo sapiens/PER/FPP00066/2010
KJ672573	Human	South America	Peru	PER	2008	10-Dec-2008	HPIV3/Homo sapiens/PER/FLA4876/2008
KJ672572	Human	South America	Peru	PER	2009	28-Jan-2009	HPIV3/Homo sapiens/PER/FLA5976/2009
KJ672568	Human	South America	Peru	PER	2010	20-Aug-2010	HPIV3/Homo sapiens/PER/FLI3275/2010
KJ672565	Human	South America	Peru	PER	2007	09-Jul-2007	HPIV3/Homo sapiens/PER/FLU7204/2007
KJ672560	Human	South America	Peru	PER	2009	05-Jan-2009	HPIV3/Homo sapiens/PER/FLA5162/2009
KJ672559	Human	South America	Peru	PER	2010	07-Oct-2010	HPIV3/Homo sapiens/PER/CFI1004/2010
KJ672558	Human	South America	Peru	PER	2009	04-Jun-2009	HPIV3/Homo sapiens/PER/FLA8253/2009
KJ672557	Human	South America	Peru	PER	2011	17-Jun-2011	HPIV3/Homo sapiens/PER/FPP00625/2011
KJ672556	Human	South America	Peru	PER	2008	04-Sep-2008	HPIV3/Homo sapiens/PER/FLA4224/2008
KJ672555	Human	South America	Peru	PER	2010	18-May-2010	HPIV3/Homo sapiens/PER/FLE9753/2010
KJ672554	Human	South America	Peru	PER	2011	06-Apr-2011	HPIV3/Homo sapiens/PER/FPP00404/2011
KJ672553	Human	South America	Peru	PER	2011	28-Oct-2011	HPIV3/Homo sapiens/PER/FPI02674/2011
KJ672552	Human	South America	Peru	PER	2009	25-May-2009	HPIV3/Homo sapiens/PER/FLA7771/2009
KJ672549	Human	South America	Peru	PER	2011	31-May-2011	HPIV3/Homo sapiens/PER/FPP00584/2011
KJ672547	Human	South America	Peru	PER	2008	02-Oct-2008	HPIV3/Homo sapiens/PER/FLA4275/2008
KJ672546	Human	South America	Peru	PER	2007	15-Oct-2007	HPIV3/Homo sapiens/PER/FLU8917/2007
KJ672545	Human	South America	Peru	PER	2009	20-May-2009	HPIV3/Homo sapiens/PER/FLA7749/2009
KJ672542	Human	South America	Peru	PER	2009	21-Sep-2009	HPIV3/Homo sapiens/PER/CFI0090/2009
KJ672541	Human	South America	Peru	PER	2010	31-Aug-2010	HPIV3/Homo sapiens/PER/FLI3293/2010
KJ672539	Human	South America	Peru	PER	2007	17-Sep-2007	HPIV3/Homo sapiens/PER/FLU8586/2007
KJ672538	Human	South America	Peru	PER	2009	14-May-2009	HPIV3/Homo sapiens/PER/FLA7452/2009
KJ672537	Human	South America	Peru	PER	2011	20-Jun-2011	HPIV3/Homo sapiens/PER/FPP00635/2011
KJ672536	Human	South America	Peru	PER	2011	02-May-2011	HPIV3/Homo sapiens/PER/FPP00491/2011
KJ672535	Human	South America	Peru	PER	2011	30-May-2011	HPIV3/Homo sapiens/PER/FPP00580/2011
KJ672534	Human	South America	Peru	PER	2008	15-Oct-2008	HPIV3/Homo sapiens/PER/FLA4284/2008
KJ672533	Human	South America	Peru	PER	2011	29-Aug-2011	HPIV3/Homo sapiens/PER/FPP00794/2011
KJ672532	Human	South America	Peru	PER	2007	31-Oct-2007	HPIV3/Homo sapiens/PER/FLU9187/2007
KJ672531	Human	South America	Peru	PER	2012	22-May-2012	HPIV3/Homo sapiens/PER/FPP01456/2012
KJ672530	Human	South America	Peru	PER	2009	10-Feb-2009	HPIV3/Homo sapiens/PER/FLA6024/2009
KJ672529	Human	South America	Peru	PER	2008	31-Oct-2008	HPIV3/Homo sapiens/PER/FLA4571/2008
KJ672527	Human	South America	Peru	PER	2007	25-Aug-2007	HPIV3/Homo sapiens/PER/FLU7965/2007
KF687356	Human	Europe	France	FRA	2011	11-Feb-2011	HPIV3/FRA/31065118/2011
KF687347	Human	North America	USA	USA	2006	1905-06-28	HPIV3/USA/629-1/2006
KF687358	Human	Europe	Switzerland	CHE	2011	23-May-2011	HPIV3/CHE/1105230137/2011
KF687357	Human	North America	USA	USA	2011	06-Jan-2011	HPIV3/USA/35084A/2011
KF687354	Human	Europe	France	FRA	2010	28-Jun-2010	HPIV3/FRA/30261045/2010
KF687353	Human	Europe	France	FRA	2010	24-Jun-2010	HPIV3/FRA/30254042/2010
KF687349	Human	Europe	France	FRA	2006	06-Jun-2006	HPIV3/FRA/26232106/2006
KF687348	Human	North America	USA	USA	2011	05-Jan-2011	HPIV3/USA/8745D/2011
KF687346	Human	Africa	South Africa	ZAF	2009	1905-07-01	HPIV3/ZAF/6538/2009
KF687345	Human	Africa	South Africa	ZAF	2009	1905-07-01	HPIV3/ZAF/6281/2009
KF687340	Human	Africa	South Africa	ZAF	2010	15-Oct-2010	HPIV3/ZAF/3372/2010
KF687336	Human	Africa	South Africa	ZAF	2007	1905-06-29	HPIV3/ZAF/1145978/2007
KF687334	Human	Africa	South Africa	ZAF	2007	1905-06-29	HPIV3/ZAF/1200334/2007
KF687333	Human	Africa	South Africa	ZAF	2007	1905-06-29	HPIV3/ZAF/1181009/2007
KF687325	Human	North America	Mexico	MEX	2006	06-Jun-2006	HPIV3/MEX/2831/2006
KF687321	Human	North America	Mexico	MEX	2004	31-May-2004	HPIV3/MEX/1110/2004
KF687320	Human	North America	Mexico	MEX	2004	17-May-2004	HPIV3/MEX/1099/2004
KF687318	Human	North America	USA	USA	2007	1905-06-29	HPIV3/USA/629-D01959/2007
KF687317	Human	North America	USA	USA	2009	1905-07-01	HPIV3/USA/629-10/2009
KF530257	Human	South America	Argentina	ARG	2007	14-Sep-2007	HPIV3/ARG/15318/2007
KF530256	Human	North America	USA	USA	2007	1905-06-29	HPIV3/USA/629-D01929/2007
KF530255	Human	North America	USA	USA	2007	1905-06-29	HPIV3/USA/629-D01547/2007
KF530253	Human	Europe	France	FRA	2007	04-Jul-2007	HPIV3/FRA/27273076/2007
KF530252	Human	North America	USA	USA	2008	1905-06-30	HPIV3/USA/629-D01363/2008
KF530251	Human	Oceania	Australia	AUS	2007	1905-06-29	HPIV3/AUS/5/2007
KF530249	Human	Oceania	Australia	AUS	2007	1905-06-29	HPIV3/AUS/6/2007
KF530247	Human	North America	USA	USA	2006	1905-06-28	HPIV3/USA/629-D02313/2006
KF530245	Human	South America	Argentina	ARG	2004	17-Nov-2004	HPIV3/ARG/10068/2004
KF530243	Human	Oceania	Australia	AUS	2007	1905-06-29	HPIV3/AUS/3/2007
KF530242	Human	North America	USA	USA	2008	1905-06-30	HPIV3/USA/629-D00687/2008
KF530241	Human	North America	USA	USA	2009	1905-07-01	HPIV3/USA/629-D1/2009
KF530240	Human	North America	USA	USA	2007	1905-06-29	HPIV3/USA/629-D02180/2007
KF530239	Human	North America	USA	USA	2006	1905-06-28	HPIV3/USA/629-2/2006
KF530237	Human	Oceania	Australia	AUS	2007	1905-06-29	HPIV3/AUS/2/2007
KF530236	Human	Europe	France	FRA	2010	01-Jul-2010	HPIV3/FRA/30264021/2010
KF530235	Human	Oceania	Australia	AUS	2007	1905-06-29	HPIV3/AUS/8/2007
KF530233	Human	Europe	France	FRA	2009	09-Mar-2009	HPIV3/FRA/29111069/2009"
KF530232	Human	North America	USA	USA	2010	06-Jul-2010	HPIV3/USA/10991B/2010
KF530231	Human	North America	USA	USA	2007	1905-06-29	HPIV3/USA/629-D00155/2007
KF530230	Human	Oceania	Australia	AUS	2007	1905-06-29	HPIV3/AUS/7/2007
KF530229	Human	North America	USA	USA	2009	1905-07-01	HPIV3/USA/629-10/2009
KF530228	Human	Africa	South Africa	ZAF	2010	08-Oct-2010	HPIV3/ZAF/3314/2010
KF530226	Human	Oceania	Australia	AUS	2007	1905-06-29	HPIV3/AUS/1/2007
KF530225	Human	Oceania	Australia	AUS	2007	1905-06-29	HPIV3/AUS/9/2007
JN089924	Human	North America	USA	USA	1957	1905-05-10	Washington/1957 C243
JF912198	Human	North America	USA	USA	2009	1905-07-01	Oklahoma/754/2009
JF912197	Human	North America	USA	USA	2009	1905-07-01	Oklahoma/410/2009
Z11575	Human	North America	USA	USA	1982	Unknown	JS
FJ455842	Human	Asia	China	CHN	2003	2003-12-01	LZ22
M18764	Human	North America	USA	USA	1983	Unknown	TEX/12677/83
M18763	Human	North America	USA	USA	1982	Unknown	TEX/9305/82
M18762	Human	North America	USA	USA	1980	Unknown	TEX/545/80
M18761	Human	North America	USA	USA	1979	Unknown	WASH/649/79
M18760	Human	Oceania	Australia	AUS	1974	Unknown	AUS/124854/74
M17641	Human	North America	USA	USA	1957	Unknown	WASH/47885
M18759	Human	North America	USA	USA	1973	Unknown	WASH/1511/73
EU424062	Human	North America	Canada	CAN		Unknown	14702
EU814623	Human	Asia	India	IND	2006	2006-02-25	DEL/322/06
EU814624	Human	Asia	India	IND	2006	2006-01-02	DEL/88/06
EU814625	Human	Asia	India	IND	2005	2005-08-31	DEL/w32/05
EU814626	Human	Asia	India	IND	2005	2005-08-31	DEL/139/05
AB012132	Human	Asia	Japan	JPN	1997		GP
Z26523	Human	North America	Canada	CAN	1994		Toronto
L25350	Human	North America	Canada	CAN	1994		Toronto
HM460886	Human	Asia	Saudi Arabia	SAU	2008		Riyadh 11/2008
HM460887	Human	Asia	Saudi Arabia	SAU	2009		Riyadh 149/2009
JX131646	Human	Asia	Saudi Arabia	SAU	2008	2008-03-16	Riyadh 45/2008
JX131647	Human	Asia	Saudi Arabia	SAU	2008	2008-04-12	Riyadh 50/2008
JX131649	Human	Asia	Saudi Arabia	SAU	2008	2008-11-21	Riyadh 63/2008
JX131648	Human	Asia	Saudi Arabia	SAU	2009	2009-01-18	Riyadh 119/2009
AB189960	Human	Asia	Japan	JPN	2002		KK24
AB189961	Human	Asia	Japan	JPN	2002		HA-1
EU326526	Human	Asia	China	CHN	2007		ZHYMgz01
AY283063	Human	Oceania	Australia	AUS	2004		AUS-04
GU732134	Human	Asia	China	CHN	2008	2008-06-01	BJ/009/08
GU732145	Human	Asia	China	CHN	2009	2009-02-01	BJ/156/09
GU732149	Human	Asia	China	CHN	2009	2009-03-01	BJ/232/09
GU732154	Human	Asia	China	CHN	2009	2009-04-01	BJ/262/09
GU732160	Human	Asia	China	CHN	2009	2009-07-01	BJ/306/09
GU732167	Human	Asia	China	CHN	2009	2009-08-01	BJ/327/09
GU732171	Human	Asia	China	CHN	2009	2009-10-01	BJ/341/09
GU732142	Human	Asia	China	CHN	2009	2009-01-01	BJ/108/09
MN181380	Human	Asia	China	CHN	2018	2018-03-01	Henan/191/2018
MT210644	Human	North America	USA	USA	2020	2020-03-06	USA/06-MAR-2020
MF795096	Human	North America	USA	USA	2017	1905-07-09	HPIV3/Seattle/USA/SC2711/2017
MH330335	Human	Asia	India	IND	2017	2017-01-30	NIV1721711
KX467897	Human	Europe	Croatia	HRV	2014	2014-02-17	HPIV3s/Zagreb.HR/08.14(346)
KX467895	Human	Europe	Croatia	HRV	2012	2012-12-17	HPIV3s/Zagreb.HR/51.12(3379)
KX467905	Human	Europe	Croatia	HRV	2014	2014-10-02	HPIV3s/Zagreb.HR/40.14(1406)
KY234287	Human	Asia	China	CHN	2016	1905-07-08	HPIV3/China/BCH01/2016
KP690748	Human	Asia	China	CHN	2012	2012-05-02	12-s-104
KP690769	Human	Asia	China	CHN	2013	2013-01-04	13-s-7
KT796417	Human	Europe	Spain	ESP	2014	2014-11-07	NSVH2014-45-11198
KX912817	Human	Asia	Malaysia	MYS	2014	2014-05-12	MY-U3890/14
KX912818	Human	Asia	Malaysia	MYS	2014	2014-05-14	MY-U3897/14
KX912819	Human	Asia	Malaysia	MYS	2014	2014-05-14	MY-U3900/14
KX912820	Human	Asia	Malaysia	MYS	2014	2014-05-16	MY-U3902/14
JF416795	Human	Asia	South Korea	KOR	2006	2006-06-05	KPIV-06-3
JF416796	Human	Asia	South Korea	KOR	2006	2006-06-07	KPIV-06-4
PP587387	Human	Asia	China	CHN	2019	2019-04-28	GD-2019-9715
PP587386	Human	Asia	China	CHN	2019	2019-12-17	GD-2019-5873
PP587385	Human	Asia	China	CHN	2019	2019-11-20	GD-2019-5857
PP587384	Human	Asia	China	CHN	2019	2019-07-12	GD-2019-5832
PP587383	Human	Asia	China	CHN	2019	2019-11-21	GD-2019-2030
PP587382	Human	Asia	China	CHN	2019	2019-11-20	GD-2019-2022
PP587381	Human	Asia	China	CHN	2019	2019-10-25	GD-2019-1917
PP587380	Human	Asia	China	CHN	2019	2019-08-10	GD-2019-1909
PP587379	Human	Asia	China	CHN	2019	2019-08-04	GD-2019-1891
PP587378	Human	Asia	China	CHN	2019	2019-10-14	GD-2019-1354
PP587377	Human	Asia	China	CHN	2018	2018-06-01	GD-2018-9681
PP587376	Human	Asia	China	CHN	2018	2018-09-18	GD-2018-9124
PP587375	Human	Asia	China	CHN	2018	2018-09-11	GD-2018-9074
PP587374	Human	Asia	China	CHN	2018	2018-09-04	GD-2018-8894
PP587373	Human	Asia	China	CHN	2018	2018-04-17	GD-2018-8667
PP587372	Human	Asia	China	CHN	2018	2018-04-10	GD-2018-8519
PP587371	Human	Asia	China	CHN	2018	2018-04-10	GD-2018-8485
PP587370	Human	Asia	China	CHN	2018	2018-04-03	GD-2018-8337
PP587369	Human	Asia	China	CHN	2018	2018-03-20	GD-2018-7933
PP587368	Human	Asia	China	CHN	2018	2018-07-03	GD-2018-7631
PP587367	Human	Asia	China	CHN	2018	2018-06-19	GD-2018-7201
PP587366	Human	Asia	China	CHN	2018	2018-06-12	GD-2018-7110
PP587365	Human	Asia	China	CHN	2018	2018-06-12	GD-2018-1435
PP587364	Human	Asia	China	CHN	2018	2018-06-19	GD-2018-1237
PP587363	Human	Asia	China	CHN	2017	2017-11-21	GD-2017-5796
PP587362	Human	Asia	China	CHN	2017	2017-11-14	GD-2017-5606
PP587361	Human	Asia	China	CHN	2017	2017-11-07	GD-2017-5499
PP587360	Human	Asia	China	CHN	2017	2017-10-10	GD-2017-4963
PP587359	Human	Asia	China	CHN	2017	2017-09-12	GD-2017-4617
PP587358	Human	Asia	China	CHN	2017	2017-09-07	GD-2017-4609
PP587357	Human	Asia	China	CHN	2018	2018-04-03	GD-2018-4591
PP587356	Human	Asia	China	CHN	2017	2017-06-26	GD-2017-3031
PP587355	Human	Asia	China	CHN	2017	2017-06-20	GD-2017-2900
PP587354	Human	Asia	China	CHN	2017	2017-06-13	GD-2017-2793
PP587353	Human	Asia	China	CHN	2017	2017-06-13	GD-2017-2769
PP587352	Human	Asia	China	CHN	2017	2017-06-01	GD-2017-2587
PP587351	Human	Asia	China	CHN	2017	2017-06-01	GD-2017-2371
PP587350	Human	Asia	China	CHN	2017	2017-04-18	GD-2017-1399
PP587349	Human	Asia	China	CHN	2017	2017-02-14	GD-2017-0045
PP587348	Human	Asia	China	CHN	2016	2016-04-21	GD-2016-9803
PP587347	Human	Asia	China	CHN	2016	2016-03-22	GD-2016-9050
PP587346	Human	Asia	China	CHN	2016	2016-03-22	GD-2016-9027
PP587345	Human	Asia	China	CHN	2016	2016-11-01	GD-2016-5274
PP587344	Human	Asia	China	CHN	2016	2016-10-10	GD-2016-4848
PP587343	Human	Asia	China	CHN	2016	2016-08-01	GD-2016-3626
PP587342	Human	Asia	China	CHN	2016	2016-06-01	GD-2016-3589
PP587341	Human	Asia	China	CHN	2016	2016-07-19	GD-2016-3410
PP587340	Human	Asia	China	CHN	2016	2016-06-14	GD-2016-2909
PP587339	Human	Asia	China	CHN	2016	2016-06-06	GD-2016-2701
PP587338	Human	Asia	China	CHN	2016	2016-05-10	GD-2016-2099
PP346770	Human	Asia	China	CHN	2010	2010-05-13	Nanchang021/2010
PP346769	Human	Asia	China	CHN	2010	2010-05-20	Nanchang031/2010
PP346768	Human	Asia	China	CHN	2010	2010-05-20	Nanchang033/2010
PP346767	Human	Asia	China	CHN	2010	2010-06-08	Nanchang059/2010
PP346766	Human	Asia	China	CHN	2010	2010-06-10	Nanchang068/2010
PP346765	Human	Asia	China	CHN	2012	2012-04-24	Nanchang1295/2012
PP346764	Human	Asia	China	CHN	2012	2012-04-24	Nanchang1298/2012
PP346763	Human	Asia	China	CHN	2010	2010-07-22	Nanchang131/2010
PP346762	Human	Asia	China	CHN	2012	2012-05-22	Nanchang1317/2012
PP346761	Human	Asia	China	CHN	2012	2012-05-22	Nanchang1322/2012
PP346760	Human	Asia	China	CHN	2012	2012-06-19	Nanchang1342/2012
PP346759	Human	Asia	China	CHN	2012	2012-06-19	Nanchang1345/2012
PP346758	Human	Asia	China	CHN	2012	2012-12-11	Nanchang1528/2012
PP346757	Human	Asia	China	CHN	2012	2012-06-26	Nanchang1350/2012
PP346756	Human	Asia	China	CHN	2012	2012-07-23	Nanchang1386/2012
PP346755	Human	Asia	China	CHN	2012	2012-08-14	Nanchang1413/2012
PP346754	Human	Asia	China	CHN	2014	2014-06-17	Nanchang1950/2014
PP346753	Human	Asia	China	CHN	2012	2012-08-21	Nanchang1416/2012
PP346752	Human	Asia	China	CHN	2012	2012-08-28	Nanchang1429/2012
PP346751	Human	Asia	China	CHN	2012	2012-11-27	Nanchang1510/2012
PP346750	Human	Asia	China	CHN	2012	2012-12-04	Nanchang1516/2012
PP346749	Human	Asia	China	CHN	2012	2012-12-04	Nanchang1522/2012
PP346748	Human	Asia	China	CHN	2012	2012-12-18	Nanchang1536/2012
PP346747	Human	Asia	China	CHN	2013	2013-01-22	Nanchang1582/2012
PP346746	Human	Asia	China	CHN	2013	2013-01-29	Nanchang1602/2013
PP346745	Human	Asia	China	CHN	2013	2013-02-05	Nanchang1612/2013
PP346744	Human	Asia	China	CHN	2010	2010-08-05	Nanchang161/2010
PP346743	Human	Asia	China	CHN	2013	2013-04-23	Nanchang1712/2013
PP346742	Human	Asia	China	CHN	2013	2013-05-07	Nanchang1720/2013
PP346741	Human	Asia	China	CHN	2010	2010-08-12	Nanchang173/2010
PP346740	Human	Asia	China	CHN	2013	2013-09-03	Nanchang1820/2013
PP346739	Human	Asia	China	CHN	2013	2013-08-05	Nanchang1973/2013
PP346738	Human	Asia	China	CHN	2010	2010-08-17	Nanchang185/2010
PP346737	Human	Asia	China	CHN	2014	2014-04-01	Nanchang1919/2014
PP346736	Human	Asia	China	CHN	2014	2014-06-10	Nanchang1946/2014
PP346735	Human	Asia	China	CHN	2010	2010-08-19	Nanchang200/2010
PP346734	Human	Asia	China	CHN	2010	2010-08-24	Nanchang204/2010
PP346733	Human	Asia	China	CHN	2010	2010-08-24	Nanchang207/2010
PP346732	Human	Asia	China	CHN	2010	2010-08-26	Nanchang212/2010
PP346731	Human	Asia	China	CHN	2015	2015-05-05	Nanchang2149/2015
PP346730	Human	Asia	China	CHN	2010	2010-08-26	Nanchang215/2010
PP346729	Human	Asia	China	CHN	2015	2015-06-30	Nanchang2188/2015
PP346728	Human	Asia	China	CHN	2010	2010-08-31	Nanchang227/2010
PP346727	Human	Asia	China	CHN	2016	2016-01-12	Nanchang2307/2016
PP346726	Human	Asia	China	CHN	2010	2010-09-02	Nanchang236/2010
PP346725	Human	Asia	China	CHN	2010	2010-09-07	Nanchang246/2010
PP346724	Human	Asia	China	CHN	2010	2010-09-10	Nanchang251/2010
PP346723	Human	Asia	China	CHN	2017	2017-02-21	Nanchang2523/2017
PP346722	Human	Asia	China	CHN	2010	2010-09-09	Nanchang253/2010
PP346721	Human	Asia	China	CHN	2017	2017-05-02	Nanchang2562/2017
PP346720	Human	Asia	China	CHN	2017	2017-09-16	Nanchang2682/2017
PP346719	Human	Asia	China	CHN	2010	2010-09-14	Nanchang277/2010
PP346718	Human	Asia	China	CHN	2018	2018-05-15	Nanchang2847/2018
PP346717	Human	Asia	China	CHN	2018	2018-05-29	Nanchang2861/2018
PP346716	Human	Asia	China	CHN	2018	2018-06-12	Nanchang2873/2018
PP346715	Human	Asia	China	CHN	2010	2010-09-23	Nanchang309/2010
PP346714	Human	Asia	China	CHN	2019	2019-03-02	Nanchang3099/2019
PP346713	Human	Asia	China	CHN	2010	2010-09-23	Nanchang310/2010
PP346712	Human	Asia	China	CHN	2019	2019-04-09	Nanchang3105/2019
PP346711	Human	Asia	China	CHN	2019	2019-04-30	Nanchang3127/2019
PP346710	Human	Asia	China	CHN	2019	2019-06-03	Nanchang3163/2019
PP346709	Human	Asia	China	CHN	2019	2019-07-16	Nanchang3202/2019
PP346708	Human	Asia	China	CHN	2010	2010-09-28	Nanchang323/2010
PP346707	Human	Asia	China	CHN	2010	2010-10-19	Nanchang368/2010
PP346706	Human	Asia	China	CHN	2010	2010-10-28	Nanchang389/2010
PP346705	Human	Asia	China	CHN	2010	2010-11-02	Nanchang393/2010
PP346704	Human	Asia	China	CHN	2010	2010-11-02	Nanchang397/2010
PP346703	Human	Asia	China	CHN	2010	2010-11-09	Nanchang419/2010
PP346702	Human	Asia	China	CHN	2010	2010-01-11	Nanchang563/2010
PP346701	Human	Asia	China	CHN	2011	2011-01-25	Nanchang586/2011
PP346700	Human	Asia	China	CHN	2011	2011-03-15	Nanchang708/2011
PP346699	Human	Asia	China	CHN	2011	2011-03-22	Nanchang724/2011
PP346698	Human	Asia	China	CHN	2011	2011-03-24	Nanchang734/2011
PP346697	Human	Asia	China	CHN	2011	2011-03-29	Nanchang749/2011
PP346696	Human	Asia	China	CHN	2011	2011-04-05	Nanchang758/2011
PP346695	Human	Asia	China	CHN	2011	2011-04-07	Nanchang762/2011
PP346694	Human	Asia	China	CHN	2011	2011-04-12	Nanchang767/2011
PP346693	Human	Asia	China	CHN	2011	2011-04-21	Nanchang773/2011
PP346692	Human	Asia	China	CHN	2011	2011-07-28	Nanchang971/2011
PP346691	Human	Asia	China	CHN	2011	2011-08-09	Nanchang992/2011
PP346690	Human	Asia	China	CHN	2011	2011-08-16	Nanchang997/2011
LC756951	Human	Asia	Japan	JPN	2019	2019-06-15	URI_19t191/2019
LC756950	Human	Asia	Japan	JPN	2019	2019-05-28	URI_19t138/2019
LC756949	Human	Asia	Japan	JPN	2017	2017-07-07	URI_17t168/2017
LC756948	Human	Asia	Japan	JPN	2016	2016-06-17	URI_16t287/2016
LC756947	Human	Asia	Japan	JPN	2016	2016-06-17	URI_16t282/2016
LC756946	Human	Asia	Japan	JPN	2014	2014-06-30	URI_14t203/2014
LC756945	Human	Asia	Japan	JPN	2014	2014-06-30	URI_14t179/2014
LC756944	Human	Asia	Japan	JPN	2019	2019-07-06	LRI_19t251/2019
LC756943	Human	Asia	Japan	JPN	2019	2019-07-01	LRI_19t214/2019
LC756942	Human	Asia	Japan	JPN	2019	2019-06-02	LRI_19t167/2019
LC756941	Human	Asia	Japan	JPN	2019	2019-05-13	LRI_19t109/2019
LC756940	Human	Asia	Japan	JPN	2018	2018-07-12	LRI_18t339/2018
LC756939	Human	Asia	Japan	JPN	2018	2018-07-18	LRI_18t279/2018
LC756938	Human	Asia	Japan	JPN	2018	2018-06-26	LRI_18t199/2018
LC756937	Human	Asia	Japan	JPN	2017	2017-06-22	LRI_17t104/2017
LC756936	Human	Asia	Japan	JPN	2017	2017-06-21	LRI_17t099/2017
LC756935	Human	Asia	Japan	JPN	2017	2017-05-17	LRI_17t047/2017
LC756934	Human	Asia	Japan	JPN	2016	2016-06-20	LRI_16t302/2016
LC756933	Human	Asia	Japan	JPN	2016	2016-06-21	LRI_16t290/2016
LC756932	Human	Asia	Japan	JPN	2015	2015-07-01	LRI_15t226/2015
LC756931	Human	Asia	Japan	JPN	2015	2015-05-27	LRI_15t127/2015
LC756930	Human	Asia	Japan	JPN	2019	2019-07-13	AE_19t404/2019
LC756929	Human	Asia	Japan	JPN	2019	2019-06-25	AE_19t175/2019
LC756928	Human	Asia	Japan	JPN	2018	2018-07-18	AE_18t240/2018
LC756927	Human	Asia	Japan	JPN	2018	2018-06-19	AE_18t184/2018
LC756926	Human	Asia	Japan	JPN	2015	2015-06-03	AE_15t100/2015
MZ773075	Human	Asia	China	CHN	2020	2020-12-30	44/Shenyang/CHN/2020
MZ773074	Human	Asia	China	CHN	2020	2020-12-30	45/Shenyang/CHN/2020
MZ773073	Human	Asia	China	CHN	2020	2020-12-30	50/Shenyang/CHN/2020
MZ773072	Human	Asia	China	CHN	2020	2020-12-30	51/Shenyang/CHN/2020
MZ773071	Human	Asia	China	CHN	2020	2020-12-30	55/Shenyang/CHN/2020
MZ773070	Human	Asia	China	CHN	2020	2020-12-30	56/Shenyang/CHN/2020
MZ773069	Human	Asia	China	CHN	2020	2020-12-30	57/Shenyang/CHN/2020
OM240925	Human	Asia	South Korea	KOR	2018	2018-06-01	PIV3_KINRESS_BS0348
OM240924	Human	Asia	South Korea	KOR	2019	2019-07-01	PIV3_KINRESS_BS0351
OM240923	Human	Asia	South Korea	KOR	2018	2018-08-01	PIV3_KINRESS_BS0469
OM240922	Human	Asia	South Korea	KOR	2016	2016-06-01	PIV3_KINRESS_CB0332
OM240921	Human	Asia	South Korea	KOR	2019	2019-07-01	PIV3_KINRESS_CB0497
OM240920	Human	Asia	South Korea	KOR	2017	2017-04-01	PIV3_KINRESS_CN0367
OM240919	Human	Asia	South Korea	KOR	2016	2016-06-01	PIV3_KINRESS_GB0301
OM240918	Human	Asia	South Korea	KOR	2019	2019-07-01	PIV3_KINRESS_GJ0525
OM240917	Human	Asia	South Korea	KOR	2021	2021-08-01	PIV3_KINRESS_GJ0543
OM240916	Human	Asia	South Korea	KOR	2021	2021-09-01	PIV3_KINRESS_GN0315
OM240915	Human	Asia	South Korea	KOR	2021	2021-09-01	PIV3_KINRESS_GN0321
OM240914	Human	Asia	South Korea	KOR	2021	2021-09-01	PIV3_KINRESS_GN0322
OM240913	Human	Asia	South Korea	KOR	2021	2021-09-01	PIV3_KINRESS_GN0330
OM240912	Human	Asia	South Korea	KOR	2017	2017-05-01	PIV3_KINRESS_GW0335
OM240911	Human	Asia	South Korea	KOR	2017	2017-06-01	PIV3_KINRESS_GW0367
OM240910	Human	Asia	South Korea	KOR	2018	2018-07-01	PIV3_KINRESS_GW0427
OM240909	Human	Asia	South Korea	KOR	2019	2019-08-01	PIV3_KINRESS_GW0523
OM240908	Human	Asia	South Korea	KOR	2017	2017-07-01	PIV3_KINRESS_IC0303
OM240907	Human	Asia	South Korea	KOR	2017	2017-07-01	PIV3_KINRESS_JB0430
OM240906	Human	Asia	South Korea	KOR	2016	2016-05-01	PIV3_KINRESS_JJ0187
OM240905	Human	Asia	South Korea	KOR	2016	2016-06-01	PIV3_KINRESS_JJ0202
OM240904	Human	Asia	South Korea	KOR	2019	2019-07-01	PIV3_KINRESS_JJ0292
OM240903	Human	Asia	South Korea	KOR	2018	2018-05-01	PIV3_KINRESS_SO0450
OM240902	Human	Asia	South Korea	KOR	2018	2018-05-01	PIV3_KINRESS_SO0460
OM240901	Human	Asia	South Korea	KOR	2016	2016-06-01	PIV3_KINRESS_US0215
MW654383	Human	Europe	Germany	DEU	2016	2016-04-20	GER/4049/15-16
MW654382	Human	Europe	Germany	DEU	2014	2014-11-03	GER/0368/14-15
MW654381	Human	Europe	Germany	DEU	2015	2015-11-02	GER/0280/15-16
MW654380	Human	Europe	Germany	DEU	2019	2019-07-22	GER/4648/18-19
MW654379	Human	Europe	Germany	DEU	2019	2019-06-24	GER/4441/18-19
MW654378	Human	Europe	Germany	DEU	2019	2019-06-11	GER/4398/18-19
MW654377	Human	Europe	Germany	DEU	2019	2019-06-04	GER/4335/18-19
MW654376	Human	Europe	Germany	DEU	2019	2019-05-23	GER/4306/18-19
MW654375	Human	Europe	Germany	DEU	2019	2019-05-06	GER/4204/18-19
MW654374	Human	Europe	Germany	DEU	2019	2019-04-15	GER/4096/18-19
MW654373	Human	Europe	Germany	DEU	2019	2019-04-09	GER/4024/18-19
MW654372	Human	Europe	Germany	DEU	2019	2019-03-29	GER/3836/18-19
MW654371	Human	Europe	Germany	DEU	2019	2019-03-25	GER/3756/18-19
MW654370	Human	Europe	Germany	DEU	2019	2019-03-21	GER/3726/18-19
MW654369	Human	Europe	Germany	DEU	2019	2019-03-11	GER/3376/18-19
MW654368	Human	Europe	Germany	DEU	2019	2019-03-04	GER/3137/18-19
MW654367	Human	Europe	Germany	DEU	2019	2019-02-14	GER/2512/18-19
MW654366	Human	Europe	Germany	DEU	2019	2019-02-07	GER/2258/18-19
MW654365	Human	Europe	Germany	DEU	2019	2019-01-23	GER/1723/18-19
MW654364	Human	Europe	Germany	DEU	2019	2019-01-16	GER/1445/18-19
MW654363	Human	Europe	Germany	DEU	2019	2019-01-04	GER/1233/18-19
MW654362	Human	Europe	Germany	DEU	2018	2018-12-19	GER/1048/18-19
MW654361	Human	Europe	Germany	DEU	2018	2018-12-10	GER/0996/18-19
MW654360	Human	Europe	Germany	DEU	2018	2018-12-10	GER/0894/18-19
MW654359	Human	Europe	Germany	DEU	2018	2018-12-03	GER/0778/18-19
MW654358	Human	Europe	Germany	DEU	2018	2018-11-29	GER/0727/18-19
MW654357	Human	Europe	Germany	DEU	2018	2018-11-21	GER/0574/18-19
MW654356	Human	Europe	Germany	DEU	2018	2018-11-12	GER/0423/18-19
MW654355	Human	Europe	Germany	DEU	2018	2018-11-07	GER/0343/18-19
MW654354	Human	Europe	Germany	DEU	2018	2018-10-29	GER/0234/18-19
MW654353	Human	Europe	Germany	DEU	2018	2018-10-22	GER/0189/18-19
MW654352	Human	Europe	Germany	DEU	2018	2018-10-18	GER/0150/18-19
MW654351	Human	Europe	Germany	DEU	2018	2018-10-04	GER/0056/18-19
MW654350	Human	Europe	Germany	DEU	2018	2018-09-26	GER/0011/18-19
MW654349	Human	Europe	Germany	DEU	2018	2018-09-17	GER/6719/17-18
MW654348	Human	Europe	Germany	DEU	2018	2018-09-12	GER/6714/17-18
MW654347	Human	Europe	Germany	DEU	2018	2018-08-13	GER/6607/17-18
MW654346	Human	Europe	Germany	DEU	2018	2018-08-06	GER/6597/17-18
MW654345	Human	Europe	Germany	DEU	2018	2018-07-09	GER/6518/17-18
MW654344	Human	Europe	Germany	DEU	2018	2018-07-02	GER/6490/17-18
MW654343	Human	Europe	Germany	DEU	2018	2018-06-12	GER/6340/17-18
MW654342	Human	Europe	Germany	DEU	2018	2018-05-28	GER/6286/17-18
MW654341	Human	Europe	Germany	DEU	2018	2018-06-04	GER/6279/17-18
MW654340	Human	Europe	Germany	DEU	2018	2018-05-22	GER/6244/17-18
MW654339	Human	Europe	Germany	DEU	2018	2018-05-15	GER/6219/17-18
MW654338	Human	Europe	Germany	DEU	2018	2018-05-03	GER/6139/17-18
MW654337	Human	Europe	Germany	DEU	2018	2018-04-10	GER/5901/17-18
MW654336	Human	Europe	Germany	DEU	2018	2018-04-03	GER/5789/17-18
MW654335	Human	Europe	Germany	DEU	2018	2018-03-19	GER/5332/17-18
MW654334	Human	Europe	Germany	DEU	2018	2018-03-07	GER/4982/17-18
MW654333	Human	Europe	Germany	DEU	2018	2018-02-05	GER/2905/17-18
MW654332	Human	Europe	Germany	DEU	2018	2018-01-30	GER/1692/17-18
MW654331	Human	Europe	Germany	DEU	2017	2017-12-18	GER/1341/17-18
MW654330	Human	Europe	Germany	DEU	2017	2017-12-11	GER/1221/17-18
MW654329	Human	Europe	Germany	DEU	2017	2017-11-13	GER/0622/17-18
MW654328	Human	Europe	Germany	DEU	2017	2017-11-08	GER/0561/17-18
MW654327	Human	Europe	Germany	DEU	2017	2017-11-03	GER/0440/17-18
MW654326	Human	Europe	Germany	DEU	2017	2017-10-27	GER/0385/17-18
MW654325	Human	Europe	Germany	DEU	2017	2017-10-20	GER/0260/17-18
MW654324	Human	Europe	Germany	DEU	2017	2017-09-28	GER/0003/17-18
MW654323	Human	Europe	Germany	DEU	2017	2017-06-19	GER/5300/16-17
MW654322	Human	Europe	Germany	DEU	2017	2017-06-12	GER/5250/16-17
MW654321	Human	Europe	Germany	DEU	2017	2017-06-08	GER/5214/16-17
MW654320	Human	Europe	Germany	DEU	2017	2017-06-02	GER/5195/16-17
MW654319	Human	Europe	Germany	DEU	2017	2017-05-19	GER/5113/16-17
MW654318	Human	Europe	Germany	DEU	2017	2017-05-15	GER/5103/16-17
MW654317	Human	Europe	Germany	DEU	2017	2017-05-16	GER/5101/16-17
MW654316	Human	Europe	Germany	DEU	2017	2017-04-28	GER/4954/16-17
MW654315	Human	Europe	Germany	DEU	2017	2017-04-10	GER/4845/16-17
MW654314	Human	Europe	Germany	DEU	2017	2017-04-12	GER/4844/16-17
MW654313	Human	Europe	Germany	DEU	2017	2017-04-05	GER/4755/16-17
MW654312	Human	Europe	Germany	DEU	2017	2017-03-22	GER/4589/16-17
MW654311	Human	Europe	Germany	DEU	2017	2017-02-27	GER/4118/16-17
MW654310	Human	Europe	Germany	DEU	2017	2017-02-07	GER/3168/16-17
MW654309	Human	Europe	Germany	DEU	2017	2017-02-06	GER/2951/16-17
MW654308	Human	Europe	Germany	DEU	2017	2017-02-06	GER/2911/16-17
MW654307	Human	Europe	Germany	DEU	2017	2017-01-26	GER/2521/16-17
MW654306	Human	Europe	Germany	DEU	2017	2017-01-16	GER/1936/16-17
MW654305	Human	Europe	Germany	DEU	2016	2016-12-07	GER/0975/16-17
MW654304	Human	Europe	Germany	DEU	2016	2016-11-30	GER/0848/16-17
MW654303	Human	Europe	Germany	DEU	2016	2016-12-02	GER/0844/16-17
MW654302	Human	Europe	Germany	DEU	2016	2016-06-13	GER/4310/15-16
MW654301	Human	Europe	Germany	DEU	2016	2016-05-09	GER/4173/15-16
MW654300	Human	Europe	Germany	DEU	2016	2016-04-04	GER/3794/15-16
MW654299	Human	Europe	Germany	DEU	2015	2015-11-13	GER/0456/15-16
MW654298	Human	Europe	Germany	DEU	2015	2015-11-09	GER/0384/15-16
MW654297	Human	Europe	Germany	DEU	2015	2015-11-09	GER/0358/15-16
MW654296	Human	Europe	Germany	DEU	2015	2015-11-09	GER/0357/15-16
MW654295	Human	Europe	Germany	DEU	2015	2015-11-05	GER/0349/15-16
MW654294	Human	Europe	Germany	DEU	2015	2015-10-13	GER/0145/15-16
MW654293	Human	Europe	Germany	DEU	2015	2015-09-07	GER/5339/14-15
MW654292	Human	Europe	Germany	DEU	2015	2015-05-05	GER/5078/14-15
MW654291	Human	Europe	Germany	DEU	2015	2015-05-05	GER/5077/14-15
MW654290	Human	Europe	Germany	DEU	2015	2015-05-04	GER/5069/14-15
MW654289	Human	Europe	Germany	DEU	2015	2015-04-11	GER/4993/14-15
MW654288	Human	Europe	Germany	DEU	2015	2015-04-13	GER/4967/14-15
MW654287	Human	Europe	Germany	DEU	2015	2015-03-23	GER/4568/14-15
MW654286	Human	Europe	Germany	DEU	2015	2015-03-23	GER/4566/14-15
MW654285	Human	Europe	Germany	DEU	2015	2015-03-16	GER/4412/14-15
MW654284	Human	Europe	Germany	DEU	2015	2015-03-12	GER/4324/14-15
MW654283	Human	Europe	Germany	DEU	2015	2015-01-05	GER/1461/14-15
MW654282	Human	Europe	Germany	DEU	2014	2014-12-05	GER/0922/14-15
MW654281	Human	Europe	Germany	DEU	2014	2014-11-19	GER/0608/14-15
MW654280	Human	Europe	Germany	DEU	2014	2014-11-21	GER/0605/14-15
MW654279	Human	Europe	Germany	DEU	2014	2014-11-21	GER/0598/14-15
MW654278	Human	Europe	Germany	DEU	2014	2014-11-19	GER/0584/14-15
MW654277	Human	Europe	Germany	DEU	2014	2014-11-18	GER/0554/14-15
MW654276	Human	Europe	Germany	DEU	2014	2014-11-11	GER/0454/14-15
MW654275	Human	Europe	Germany	DEU	2014	2014-11-10	GER/0437/14-15
MW654274	Human	Europe	Germany	DEU	2014	2014-11-03	GER/0399/14-15
MW654273	Human	Europe	Germany	DEU	2014	2014-11-05	GER/0372/14-15
MW654272	Human	Europe	Germany	DEU	2014	2014-10-23	GER/0239/14-15
MW654271	Human	Europe	Germany	DEU	2014	2014-10-14	GER/0161/14-15
MW654270	Human	Europe	Germany	DEU	2014	2014-10-14	GER/0141/14-15
MW654269	Human	Europe	Germany	DEU	2014	2014-10-06	GER/0055/14-15
MW654268	Human	Europe	Germany	DEU	2014	2014-08-25	GER/4020/13-14
MW654267	Human	Europe	Germany	DEU	2014	2014-07-02	GER/3840/13-14
MW654266	Human	Europe	Germany	DEU	2014	2014-06-16	GER/3762/13-14
MW654265	Human	Europe	Germany	DEU	2014	2014-05-26	GER/3650/13-14
MW654264	Human	Europe	Germany	DEU	2014	2014-05-19	GER/3629/13-14
MW654263	Human	Europe	Germany	DEU	2014	2014-05-15	GER/3569/13-14
MW654262	Human	Europe	Germany	DEU	2014	2014-05-05	GER/3505/13-14
MW654261	Human	Europe	Germany	DEU	2014	2014-04-14	GER/3336/13-14
MW654260	Human	Europe	Germany	DEU	2014	2014-03-24	GER/3008/13-14
MW654259	Human	Europe	Germany	DEU	2014	2014-02-27	GER/2346/13-14
MW654258	Human	Europe	Germany	DEU	2013	2013-12-16	GER/0882/13-14
MW654257	Human	Europe	Germany	DEU	2013	2013-11-25	GER/0549/13-14
MW654256	Human	Europe	Germany	DEU	2013	2013-02-19	GER/3598/12-13
MW654255	Human	Europe	Germany	DEU	2013	2013-02-18	GER/3420/12-13
MW654254	Human	Europe	Germany	DEU	2012	2012-11-19	GER/0389/12-13
MW654253	Human	Europe	Germany	DEU	2017	2017-09-04	GER/5669/16-17
MW654252	Human	Europe	Germany	DEU	2014	2014-04-08	GER/3284/13-14
MW575652	Human	Asia	China	CHN	2017	1905-07-09	CD17004d3/2017
MW575651	Human	Asia	China	CHN	2017	1905-07-09	CD17001d7/2017
MW575650	Human	Asia	China	CHN	2017	1905-07-09	XA17013d1/2017
MW575649	Human	Asia	China	CHN	2017	1905-07-09	WH17001d3/2017
MW575648	Human	Asia	China	CHN	2017	1905-07-09	HB16067d9/2017
MW575647	Human	Asia	China	CHN	2012	1905-07-04	PUMCH12885/2012
MW575646	Human	Asia	China	CHN	2012	1905-07-04	PUMCH12726/2012
MN488700	Human	Europe	Netherlands	NLD	2007	2007-02-06	4310700122_seq2
KT796461	Human	Europe	Spain	ESP	2015	2015-05-04	NSVH2015-19-61593
KT796460	Human	Europe	Spain	ESP	2014	2014-04-10	NSVH2014-15-04182
KT796459	Human	Europe	Spain	ESP	2015	2015-04-12	NSVH2015-15-99540
KT796458	Human	Europe	Spain	ESP	2014	2014-12-23	NSVH2014-52-05083
KT796457	Human	Europe	Spain	ESP	2014	2014-04-14	NSVH2014-16-07130
KT796456	Human	Europe	Spain	ESP	2015	2015-05-17	NSVH2015-20-67163
KT796455	Human	Europe	Spain	ESP	2015	2015-05-13	NSVH2015-20-65893
KT796454	Human	Europe	Spain	ESP	2015	2015-05-09	NSVH2015-19-63847
KT796453	Human	Europe	Spain	ESP	2015	2015-05-02	NSVH2015-18-60868
KT796452	Human	Europe	Spain	ESP	2015	2015-04-29	NSVH2015-18-59926
KT796451	Human	Europe	Spain	ESP	2015	2015-04-27	NSVH2015-18-58875
KT796450	Human	Europe	Spain	ESP	2015	2015-04-26	NSVH2015-17-58429
KT796449	Human	Europe	Spain	ESP	2015	2015-04-23	NSVH2015-17-57439
KT796448	Human	Europe	Spain	ESP	2015	2015-04-21	NSVH2015-17-56467
KT796447	Human	Europe	Spain	ESP	2015	2015-04-16	NSVH2015-16-22771
KT796446	Human	Europe	Spain	ESP	2015	2015-04-14	NSVH2015-16-00692
KT796445	Human	Europe	Spain	ESP	2015	2015-04-10	NSVH2015-15-99033
KT796444	Human	Europe	Spain	ESP	2015	2015-04-09	NSVH2015-15-98219
KT796443	Human	Europe	Spain	ESP	2015	2015-04-08	NSVH2015-15-50597
KT796442	Human	Europe	Spain	ESP	2015	2015-04-08	NSVH2015-15-97333
KT796441	Human	Europe	Spain	ESP	2015	2015-04-06	NSVH2015-15-96555
KT796440	Human	Europe	Spain	ESP	2015	2015-04-06	NSVH2015-15-96372
KT796439	Human	Europe	Spain	ESP	2015	2015-03-31	NSVH2015-14-93375
KT796438	Human	Europe	Spain	ESP	2015	2015-03-28	NSVH2015-13-91612
KT796437	Human	Europe	Spain	ESP	2015	2015-03-27	NSVH2015-13-90987
KT796436	Human	Europe	Spain	ESP	2015	2015-03-24	NSVH2015-13-45002
KT796435	Human	Europe	Spain	ESP	2015	2015-03-24	NSVH2015-13-89296
KT796434	Human	Europe	Spain	ESP	2015	2015-03-13	NSVH2015-11-40367
KT796433	Human	Europe	Spain	ESP	2015	2015-03-11	NSVH2015-11-81946
KT796432	Human	Europe	Spain	ESP	2015	2015-02-07	NSVH2015-6-62292
KT796431	Human	Europe	Spain	ESP	2015	2015-02-05	NSVH2015-6-80813
KT796430	Human	Europe	Spain	ESP	2015	2015-01-28	NSVH2015-5-20273
KT796429	Human	Europe	Spain	ESP	2015	2015-01-14	NSVH2015-3-48594
KT796428	Human	Europe	Spain	ESP	2015	2015-01-14	NSVH2015-3-48395
KT796427	Human	Europe	Spain	ESP	2015	2015-01-14	NSVH2015-3-48320
KT796426	Human	Europe	Spain	ESP	2015	2015-01-14	NSVH2015-3-48131
KT796425	Human	Europe	Spain	ESP	2014	2014-12-29	NSVH2014-1-39424
KT796424	Human	Europe	Spain	ESP	2014	2014-12-28	NSVH2014-52-38938
KT796423	Human	Europe	Spain	ESP	2014	2014-12-07	NSVH2014-49-27331
KT796422	Human	Europe	Spain	ESP	2014	2014-12-05	NSVH2014-49-26392
KT796421	Human	Europe	Spain	ESP	2014	2014-12-01	NSVH2014-49-95812
KT796420	Human	Europe	Spain	ESP	2014	2014-11-24	NSVH2014-48-92818
KT796419	Human	Europe	Spain	ESP	2014	2014-11-20	NSVH2014-47-91347
KT796418	Human	Europe	Spain	ESP	2014	2014-11-07	NSVH2014-45-27445
KT796416	Human	Europe	Spain	ESP	2014	2014-10-15	NSVH2014-42-75209
KT796415	Human	Europe	Spain	ESP	2014	2014-10-14	NSVH2014-42-74938
KT796414	Human	Europe	Spain	ESP	2014	2014-09-29	NSVH2014-40-68798
KT796413	Human	Europe	Spain	ESP	2014	2014-09-29	NSVH2014-40-68658
KT796412	Human	Europe	Spain	ESP	2014	2014-09-15	NSVH2014-38-63785
KT796411	Human	Europe	Spain	ESP	2014	2014-08-24	NSVH2014-34-55581
KT796410	Human	Europe	Spain	ESP	2014	2014-08-23	NSVH2014-34-55429
KT796409	Human	Europe	Spain	ESP	2014	2014-08-22	NSVH2014-34-78424
KT796408	Human	Europe	Spain	ESP	2014	2014-08-08	NSVH2014-32-50436
KT796407	Human	Europe	Spain	ESP	2014	2014-08-08	NSVH2014-32-50334
KT796406	Human	Europe	Spain	ESP	2014	2014-07-31	NSVH2014-31-47421
KT796405	Human	Europe	Spain	ESP	2014	2014-07-30	NSVH2014-31-46993
KT796404	Human	Europe	Spain	ESP	2014	2014-07-18	NSVH2014-29-42647
KT796403	Human	Europe	Spain	ESP	2014	2014-07-04	NSVH2014-27-37213
KT796402	Human	Europe	Spain	ESP	2014	2014-06-23	NSVH2014-26-32584
KT796401	Human	Europe	Spain	ESP	2014	2014-06-21	NSVH2014-25-31723
KT796400	Human	Europe	Spain	ESP	2014	2014-06-16	NSVH2014-25-29674
KT796399	Human	Europe	Spain	ESP	2014	2014-06-13	NSVH2014-24-28743
KT796398	Human	Europe	Spain	ESP	2014	2014-06-13	NSVH2014-24-28736
KT796397	Human	Europe	Spain	ESP	2014	2014-06-13	NSVH2014-24-28533
KT796396	Human	Europe	Spain	ESP	2014	2014-06-11	NSVH2014-24-27588
KT796395	Human	Europe	Spain	ESP	2014	2014-06-10	NSVH2014-24-43329
KT796394	Human	Europe	Spain	ESP	2014	2014-07-01	NSVH2014-27-35633
KT796393	Human	Europe	Spain	ESP	2014	2014-06-06	NSVH2014-23-25887
KT796392	Human	Europe	Spain	ESP	2014	2014-06-04	NSVH2014-23-32398
KT796391	Human	Europe	Spain	ESP	2014	2014-06-02	NSVH2014-23-38439
KT796390	Human	Europe	Spain	ESP	2014	2014-06-02	NSVH2014-23-24123
KT796389	Human	Europe	Spain	ESP	2014	2014-05-23	NSVH2014-21-20464
KT796388	Human	Europe	Spain	ESP	2014	2014-05-23	NSVH2014-21-20408
KT796387	Human	Europe	Spain	ESP	2014	2014-05-18	NSVH2014-20-23867
KT796386	Human	Europe	Spain	ESP	2014	2014-05-16	NSVH2014-20-17679
KT796385	Human	Europe	Spain	ESP	2014	2014-05-09	NSVH2014-19-19616
KT796384	Human	Europe	Spain	ESP	2014	2014-04-30	NSVH2014-18-15565
KT796383	Human	Europe	Spain	ESP	2014	2014-04-29	NSVH2014-18-15042
KT796382	Human	Europe	Spain	ESP	2014	2014-04-27	NSVH2014-17-13613
KT796381	Human	Europe	Spain	ESP	2014	2014-04-25	NSVH2014-17-09634
KT796380	Human	Europe	Spain	ESP	2014	2014-04-14	NSVH2014-16-05691
KT796379	Human	Europe	Spain	ESP	2014	2014-04-14	NSVH2014-16-07133
KT796378	Human	Europe	Spain	ESP	2014	2014-04-12	NSVH2014-15-06351
KT796377	Human	Europe	Spain	ESP	2014	2014-04-12	NSVH2014-15-06216
KT796376	Human	Europe	Spain	ESP	2014	2014-04-11	NSVH2014-15-04729
KT796375	Human	Europe	Spain	ESP	2014	2014-04-09	NSVH2014-15-04749
KT796374	Human	Europe	Spain	ESP	2014	2014-04-07	NSVH2014-15-02874
KT796373	Human	Europe	Spain	ESP	2014	2014-03-28	NSVH2014-13-57715
KT796372	Human	Europe	Spain	ESP	2014	2014-03-17	NSVH2014-12-51083
KT796371	Human	Europe	Spain	ESP	2014	2014-03-05	NSVH2014-10-45149
KT796370	Human	Europe	Spain	ESP	2014	2014-02-26	NSVH2014-9-41318
KT796369	Human	Europe	Spain	ESP	2013	2013-10-10	NSVH2013-41-51296
KT796368	Human	Europe	Spain	ESP	2013	2013-10-02	NSVH2013-40-03892
MN181383	Human	Asia	China	CHN	2018	2018-06-01	Henan/294/2018
MN181382	Human	Asia	China	CHN	2018	2018-06-01	Henan/253/2018
MN181381	Human	Asia	China	CHN	2018	2018-06-01	Henan/245/2018
MN181379	Human	Asia	China	CHN	2018	2018-03-01	Henan/172/2018
MN116749	Human	Africa	Kenya	KEN	2010	2010-03-08	NR15
MN116682	Human	Africa	Kenya	KEN	2011	2011-01-27	KR7
MN116681	Human	Africa	Kenya	KEN	2010	2010-12-20	KR5
MN116680	Human	Africa	Kenya	KEN	2010	2010-10-13	KR4
MN116679	Human	Africa	Kenya	KEN	2010	2010-09-09	KR3
MN116678	Human	Africa	Kenya	KEN	2010	2010-08-25	PR3
MN116677	Human	Africa	Kenya	KEN	2012	2012-01-08	PR17
MN116676	Human	Africa	Kenya	KEN	2010	2010-10-07	PR13
MN116675	Human	Africa	Kenya	KEN	2010	2010-11-05	PR10
MN116674	Human	Africa	Kenya	KEN	2010	2010-08-30	PR6
MN116673	Human	Africa	Kenya	KEN	2012	2012-05-23	ML8
MN116672	Human	Africa	Kenya	KEN	2010	2010-06-23	ML2
MN116671	Human	Africa	Kenya	KEN	2012	2012-06-14	IS12
MN116670	Human	Africa	Kenya	KEN	2011	2011-05-25	IS7
MN116669	Human	Africa	Kenya	KEN	2011	2011-03-31	IS6
MN116668	Human	Africa	Kenya	KEN	2011	2011-03-08	IS4
MN116667	Human	Africa	Kenya	KEN	2010	2010-10-26	IS2
MN116666	Human	Africa	Kenya	KEN	2011	2011-05-25	AP5
MN116665	Human	Africa	Kenya	KEN	2012	2012-08-27	KS25
MN116664	Human	Africa	Kenya	KEN	2011	2011-09-21	KS18
MN116663	Human	Africa	Kenya	KEN	2010	2010-11-29	KS17
MN116662	Human	Africa	Kenya	KEN	2011	2011-02-24	KS13
MN116661	Human	Africa	Kenya	KEN	2011	2011-07-27	NY12
MN116660	Human	Africa	Kenya	KEN	2010	2010-11-23	KS12
MN116659	Human	Africa	Kenya	KEN	2011	2011-07-13	NY11
MN116658	Human	Africa	Kenya	KEN	2011	2011-01-19	KS11
MN116657	Human	Africa	Kenya	KEN	2011	2011-09-06	KR10
MN116656	Human	Africa	Kenya	KEN	2010	2010-10-22	KS10
MN116655	Human	Africa	Kenya	KEN	2010	2010-11-23	KS8
MN116654	Human	Africa	Kenya	KEN	2010	2010-11-23	NY7
MN116653	Human	Africa	Kenya	KEN	2010	2010-11-23	KS7
MN116652	Human	Africa	Kenya	KEN	2011	2011-04-14	NY5
MN116651	Human	Africa	Kenya	KEN	2010	2010-10-19	NY4
MN116650	Human	Africa	Kenya	KEN	2011	2011-03-14	NY3
MN116649	Human	Africa	Kenya	KEN	2010	2010-03-08	NY2
KX912821	Human	Asia	Malaysia	MYS	2014	2014-05-19	MY-U3915/14
KX912816	Human	Asia	Malaysia	MYS	2014	2014-05-05	MY-U3866/14
KX912815	Human	Asia	Malaysia	MYS	2014	2014-05-02	MY-U3851/14
KX912814	Human	Asia	Malaysia	MYS	2014	2014-04-28	MY-U3828/14
KX912813	Human	Asia	Malaysia	MYS	2014	2014-03-07	MY-U3604/14
KX912812	Human	Asia	Malaysia	MYS	2014	2014-02-07	MY-U3475/14
KX912811	Human	Asia	Malaysia	MYS	2014	2014-01-20	MY-U3403/14
KX912810	Human	Asia	Malaysia	MYS	2014	2014-01-20	MY-U3395/14
KX912809	Human	Asia	Malaysia	MYS	2013	2013-10-30	MY-U2980/13
KX912808	Human	Asia	Malaysia	MYS	2013	2013-08-16	MY-U2686/13
KX912807	Human	Asia	Malaysia	MYS	2013	2013-07-05	MY-U2587/13
KX912806	Human	Asia	Malaysia	MYS	2013	2013-06-28	MY-U2560/13
KX912805	Human	Asia	Malaysia	MYS	2013	2013-06-12	MY-U2496/13
KX912804	Human	Asia	Malaysia	MYS	2013	2013-06-12	MY-U2495/13
KX912803	Human	Asia	Malaysia	MYS	2013	2013-05-31	MY-U2459/13
KX912802	Human	Asia	Malaysia	MYS	2013	2013-05-27	MY-U2443/13
KX912801	Human	Asia	Malaysia	MYS	2013	2013-05-17	MY-U2421/13
KX912800	Human	Asia	Malaysia	MYS	2013	2013-05-15	MY-U2417/13
KX912799	Human	Asia	Malaysia	MYS	2013	2013-05-13	MY-U2403_3/13
KX912798	Human	Asia	Malaysia	MYS	2013	2013-05-13	MY-U2398/13
KX912797	Human	Asia	Malaysia	MYS	2013	2013-05-10	MY-U2392/13
KX912796	Human	Asia	Malaysia	MYS	2013	2013-05-10	MY-U2391/13
KX912795	Human	Asia	Malaysia	MYS	2013	2013-04-29	MY-U2348/13
KX912794	Human	Asia	Malaysia	MYS	2013	2013-04-22	MY-U2320/13
KX912793	Human	Asia	Malaysia	MYS	2013	2013-04-15	MY-U2294/13
KX912792	Human	Asia	Malaysia	MYS	2013	2013-04-10	MY-U2279/13
KX912791	Human	Asia	Malaysia	MYS	2013	2013-04-01	MY-U2223/13
KX912790	Human	Asia	Malaysia	MYS	2013	2013-03-25	MY-U2195/13
KX912789	Human	Asia	Malaysia	MYS	2013	2013-03-20	MY-U2165/13
KX912788	Human	Asia	Malaysia	MYS	2013	2013-03-18	MY-U2152/13
KX912787	Human	Asia	Malaysia	MYS	2013	2013-03-15	MY-U2147/13
KX912786	Human	Asia	Malaysia	MYS	2013	2013-03-15	MY-U2142/13
KX912784	Human	Asia	Malaysia	MYS	2013	2013-03-08	MY-U2103/13
KX912783	Human	Asia	Malaysia	MYS	2013	2013-02-22	MY-U2024/13
KX912782	Human	Asia	Malaysia	MYS	2013	2013-02-22	MY-U2020/13
KX912781	Human	Asia	Malaysia	MYS	2013	2013-02-22	MY-U2018/13
KX912780	Human	Asia	Malaysia	MYS	2013	2013-01-02	MY-U1765/13
KX912779	Human	Asia	Malaysia	MYS	2012	2012-12-28	MY-U1728/12
KX912778	Human	Asia	Malaysia	MYS	2012	2012-12-19	MY-U1673/12
KX912777	Human	Asia	Malaysia	MYS	2012	2012-12-17	MY-U1654/12
KX912776	Human	Asia	Malaysia	MYS	2012	2012-12-10	MY-U1633/12
KX912775	Human	Asia	Malaysia	MYS	2012	2012-11-02	MY-U1398/12
KX912774	Human	Asia	Malaysia	MYS	2012	2012-10-30	MY-U1376/12
KX912773	Human	Asia	Malaysia	MYS	2012	2012-10-10	MY-U1286/12
KX912772	Human	Asia	Malaysia	MYS	2012	2012-10-01	MY-U1235/12
KX912771	Human	Asia	Malaysia	MYS	2012	2012-09-12	MY-U1157/12
KX912770	Human	Asia	Malaysia	MYS	2012	2012-07-18	MY-U882/12
KX912769	Human	Asia	Malaysia	MYS	2012	2012-07-16	MY-U864/12
KX912768	Human	Asia	Malaysia	MYS	2012	2012-07-06	MY-U800/12
KX912767	Human	Asia	Malaysia	MYS	2012	2012-06-11	MY-U654/12
KX912766	Human	Asia	Malaysia	MYS	2012	2012-06-06	MY-U616/12
KX912765	Human	Asia	Malaysia	MYS	2012	2012-06-01	MY-U592/12
KX912764	Human	Asia	Malaysia	MYS	2012	2012-05-30	MY-U578/12
KX912763	Human	Asia	Malaysia	MYS	2012	2012-05-21	MY-U530/12
KX912762	Human	Asia	Malaysia	MYS	2012	2012-05-16	MY-U511/12
KX912761	Human	Asia	Malaysia	MYS	2012	2012-05-16	MY-U510/12
KX912760	Human	Asia	Malaysia	MYS	2012	2012-05-14	MY-U494/12
KX912759	Human	Asia	Malaysia	MYS	2012	2012-05-02	MY-U417/12
KX912758	Human	Asia	Malaysia	MYS	2012	2012-04-27	MY-U385/12
KX912757	Human	Asia	Malaysia	MYS	2012	2012-04-25	MY-U377/12
KX912756	Human	Asia	Malaysia	MYS	2012	2012-04-23	MY-U369/12
KX912755	Human	Asia	Malaysia	MYS	2012	2012-04-23	MY-U359/12
KX912754	Human	Asia	Malaysia	MYS	2012	2012-04-20	MY-U344/12
KX912753	Human	Asia	Malaysia	MYS	2012	2012-04-09	MY-U284/12
KX912752	Human	Asia	Malaysia	MYS	2012	2012-04-09	MY-U283/12
KX912751	Human	Asia	Malaysia	MYS	2012	2012-03-26	MY-U186/12
KX912750	Human	Asia	Malaysia	MYS	2012	2012-03-23	MY-U176/12
KX912749	Human	Asia	Malaysia	MYS	2012	2012-03-21	MY-U164/12
KX912748	Human	Asia	Malaysia	MYS	2012	2012-03-12	MY-U97/12
KY355161	Human	Asia	China	CHN	2015	2015-09-01	BJ/02073/2015
KY355160	Human	Asia	China	CHN	2016	2016-07-01	BJ/11502/2016
KY355159	Human	Asia	China	CHN	2014	2014-09-01	BJ/16/2014
KY355158	Human	Asia	China	CHN	2016	2016-04-01	BJ/05111/2016
KY355157	Human	Asia	China	CHN	2016	2016-04-01	BJ/03151/2016
KY355156	Human	Asia	China	CHN	2015	2015-08-01	BJ/03108/2015
KY355155	Human	Asia	China	CHN	2016	2016-07-01	BJ/11275/2016
KY355154	Human	Asia	China	CHN	2016	2016-07-01	BJ/11021/2016
KY355153	Human	Asia	China	CHN	2015	2015-08-01	BJ/07029/2015
KY355152	Human	Asia	China	CHN	2015	2015-08-01	BJ/03113/2015
KY355151	Human	Asia	China	CHN	2015	2015-07-01	BJ/11222/2015
KY355150	Human	Asia	China	CHN	2015	2015-07-01	BJ/11286/2015
KY355149	Human	Asia	China	CHN	2015	2015-07-01	BJ/11058/2015
KY355148	Human	Asia	China	CHN	2015	2015-07-01	BJ/05114/2015
KY355147	Human	Asia	China	CHN	2015	2015-04-01	BJ/08187/2015
KY355146	Human	Asia	China	CHN	2015	2015-04-01	BJ/05106/2015
KY355145	Human	Asia	China	CHN	2014	2014-09-01	BJ/242/2014
KY355144	Human	Asia	China	CHN	2014	2014-09-01	BJ/251/2014
KT898932	Human	Europe	Italy	ITA	2014	2014-06-01	Pavia/15215/2014
KT898931	Human	Europe	Italy	ITA	2014	2014-07-01	Pavia/17961/2014
KT898930	Human	Europe	Italy	ITA	2014	2014-07-01	Pavia/16973/2014
KT898929	Human	Europe	Italy	ITA	2014	2014-06-01	Pavia/14610/2014
KT898928	Human	Europe	Italy	ITA	2015	2015-06-01	Pavia/13164/2015
KT898927	Human	Europe	Italy	ITA	2009	2009-01-01	Pavia/VR9716/2009
KT898926	Human	Europe	Italy	ITA	2013	2013-07-01	Pavia/14549/2013
KT898925	Human	Europe	Italy	ITA	2013	2013-02-01	Pavia/4139/2013
KP690794	Human	Asia	China	CHN	2012	2012-07-20	12-s-176
KP690793	Human	Asia	China	CHN	2012	2012-07-23	12-s-175
KP690792	Human	Asia	China	CHN	2013	2013-03-20	13-s-54
KP690791	Human	Asia	China	CHN	2013	2013-02-25	13-s-42
KP690790	Human	Asia	China	CHN	2012	2012-11-16	12-s-276
KP690789	Human	Asia	China	CHN	2012	2012-04-09	12-s-112
KP690788	Human	Asia	China	CHN	2012	2012-04-03	12-s-108
KP690787	Human	Asia	China	CHN	2011	2011-05-04	11-s-62
KP690786	Human	Asia	China	CHN	2011	2011-05-03	11-s-56
KP690785	Human	Asia	China	CHN	2011	2011-08-08	11-s-165
KP690784	Human	Asia	China	CHN	2011	2011-07-23	11-s-139
KP690783	Human	Asia	China	CHN	2011	2011-05-13	11-s-83
KP690782	Human	Asia	China	CHN	2011	2011-04-27	11-s-48
KP690781	Human	Asia	China	CHN	2011	2011-04-14	11-s-32
KP690780	Human	Asia	China	CHN	2009	2009-12-28	10-s-88
KP690779	Human	Asia	China	CHN	2009	2009-12-28	10-s-84
KP690778	Human	Asia	China	CHN	2009	2009-12-26	10-s-77
KP690777	Human	Asia	China	CHN	2012	2012-08-04	12-s-197
KP690776	Human	Asia	China	CHN	2012	2012-08-05	12-s-192
KP690775	Human	Asia	China	CHN	2012	2012-07-27	12-s-182
KP690774	Human	Asia	China	CHN	2012	2012-07-26	12-s-180
KP690773	Human	Asia	China	CHN	2012	2012-07-18	12-s-169
KP690772	Human	Asia	China	CHN	2013	2013-03-17	13-s-56
KP690771	Human	Asia	China	CHN	2013	2013-01-21	13-s-23
KP690770	Human	Asia	China	CHN	2013	2013-01-09	13-s-16
KP690768	Human	Asia	China	CHN	2012	2012-12-27	13-s-3
KP690767	Human	Asia	China	CHN	2012	2012-12-22	12-s-309
KP690766	Human	Asia	China	CHN	2012	2012-11-05	12-s-264
KP690765	Human	Asia	China	CHN	2012	2012-10-30	12-s-256
KP690764	Human	Asia	China	CHN	2012	2012-10-11	12-s-251
KP690763	Human	Asia	China	CHN	2012	2012-09-20	12-s-244
KP690762	Human	Asia	China	CHN	2012	2012-09-19	12-s-239
KP690761	Human	Asia	China	CHN	2012	2012-08-31	12-s-233
KP690760	Human	Asia	China	CHN	2012	2012-08-30	12-s-232
KP690759	Human	Asia	China	CHN	2012	2012-08-27	12-s-227
KP690758	Human	Asia	China	CHN	2012	2012-08-26	12-s-225
KP690757	Human	Asia	China	CHN	2012	2012-08-29	12-s-221
KP690756	Human	Asia	China	CHN	2012	2012-08-09	12-s-207
KP690755	Human	Asia	China	CHN	2012	2012-08-10	12-s-202
KP690754	Human	Asia	China	CHN	2012	2012-05-10	12-s-139
KP690753	Human	Asia	China	CHN	2012	2012-05-15	12-s-137
KP690752	Human	Asia	China	CHN	2012	2012-05-09	12-s-136
KP690751	Human	Asia	China	CHN	2012	2012-05-03	12-s-135
KP690750	Human	Asia	China	CHN	2012	2012-05-03	12-s-134
KP690749	Human	Asia	China	CHN	2012	2012-05-03	12-s-133
KP690747	Human	Asia	China	CHN	2011	2011-05-04	11-s-63
KP690746	Human	Asia	China	CHN	2011	2011-04-25	11-s-41
KP690745	Human	Asia	China	CHN	2011	2011-04-19	11-s-39
KP690744	Human	Asia	China	CHN	2011	2011-07-26	11-s-135
KP690743	Human	Asia	China	CHN	2011	2011-07-26	11-s-134
KP690742	Human	Asia	China	CHN	2011	2011-07-22	11-s-133
KP690741	Human	Asia	China	CHN	2011	2011-04-18	12-s-116
KP690740	Human	Asia	China	CHN	2011	2011-05-27	11-s-97
KP690739	Human	Asia	China	CHN	2011	2011-04-25	11-s-45
KF600607	Human	Asia	China	CHN	2010	2010-06-08	ShangHai/2555/10
KF600606	Human	Asia	China	CHN	2010	2010-06-08	ShangHai/2552/10
KF600605	Human	Asia	China	CHN	2009	2009-04-11	ShangHai/1431/10
KF600604	Human	Asia	China	CHN	2009	2009-07-17	ShangHai/1261/09
KF600603	Human	Asia	China	CHN	2009	2009-06-12	ShangHai/210/09
KF217170	Human	Europe	Spain	ESP	2012	2012-05-06	HSJD997
KF217169	Human	Europe	Spain	ESP	2012	2012-05-05	HSJD996
KF217168	Human	Europe	Spain	ESP	2011	2011-11-23	HSJD794
KF217167	Human	Europe	Spain	ESP	2011	2011-05-26	HSJD746
KF217166	Human	Europe	Spain	ESP	2011	2011-04-17	HSJD727
KF217165	Human	Europe	Spain	ESP	2011	2011-03-13	HSJD698
KF217164	Human	Europe	Spain	ESP	2010	2010-11-26	HSJD477
KF217163	Human	Europe	Spain	ESP	2010	2010-11-26	HSJD476
KF217162	Human	Europe	Spain	ESP	2010	2010-11-12	HSJD456
KF217161	Human	Europe	Spain	ESP	2010	2010-03-04	HSJD272
KF217160	Human	Europe	Spain	ESP	2012	2012-12-24	HSJD1235
KF217159	Human	Europe	Spain	ESP	2012	2012-10-22	HSJD1106
KF217158	Human	Europe	Spain	ESP	2012	2012-09-26	HSJD1073
KF217157	Human	Europe	Spain	ESP	2012	2012-07-26	HSJD1051
KF217156	Human	Europe	Spain	ESP	2012	2012-07-25	HSJD1050
KF217155	Human	Europe	Spain	ESP	2012	2012-07-20	HSJD1043
KF217154	Human	Europe	Spain	ESP	2012	2012-07-16	HSJD1038
KF217153	Human	Europe	Spain	ESP	2012	2012-07-10	HSJD1037
KF217152	Human	Europe	Spain	ESP	2012	2012-07-12	HSJD1036
KF217151	Human	Europe	Spain	ESP	2012	2012-07-09	HSJD1033
KF217150	Human	Europe	Spain	ESP	2012	2012-07-09	HSJD1031
KF217149	Human	Europe	Spain	ESP	2012	2012-07-06	HSJD1028
KF217148	Human	Europe	Spain	ESP	2012	2012-07-05	HSJD1027
KF217147	Human	Europe	Spain	ESP	2012	2012-06-16	HSJD1018
KF217146	Human	Europe	Spain	ESP	2012	2012-06-12	HSJD1015
GU732170	Human	Asia	China	CHN	2009	2009-10-01	BJ/338/09
GU732169	Human	Asia	China	CHN	2009	2009-09-01	BJ/333/09
GU732168	Human	Asia	China	CHN	2009	2009-08-01	BJ/328/09
GU732166	Human	Asia	China	CHN	2009	2009-08-01	BJ/325/09
GU732165	Human	Asia	China	CHN	2009	2009-08-01	BJ/324/09
GU732164	Human	Asia	China	CHN	2009	2009-07-01	BJ/323/09
GU732163	Human	Asia	China	CHN	2009	2009-07-01	BJ/322/09
GU732162	Human	Asia	China	CHN	2009	2009-07-01	BJ/312/09
GU732161	Human	Asia	China	CHN	2009	2009-07-01	BJ/308/09
GU732159	Human	Asia	China	CHN	2009	2009-06-01	BJ/296/09
GU732158	Human	Asia	China	CHN	2009	2009-06-01	BJ/291/09
GU732157	Human	Asia	China	CHN	2009	2009-05-01	BJ/279/09
GU732156	Human	Asia	China	CHN	2009	2009-04-01	BJ/270/09
GU732155	Human	Asia	China	CHN	2009	2009-04-01	BJ/266/09
GU732153	Human	Asia	China	CHN	2009	2009-04-01	BJ/258/09
GU732152	Human	Asia	China	CHN	2009	2009-04-01	BJ/255/09
GU732151	Human	Asia	China	CHN	2009	2009-04-01	BJ/247/09
GU732150	Human	Asia	China	CHN	2009	2009-04-01	BJ/236/09
GU732148	Human	Asia	China	CHN	2009	2009-03-01	BJ/209/09
GU732147	Human	Asia	China	CHN	2009	2009-03-01	BJ/194/09
GU732146	Human	Asia	China	CHN	2009	2009-03-01	BJ/189/09
GU732144	Human	Asia	China	CHN	2009	2009-02-01	BJ/138/09
GU732143	Human	Asia	China	CHN	2009	2009-02-01	BJ/129/09
GU732141	Human	Asia	China	CHN	2008	2008-12-01	BJ/059/08
GU732140	Human	Asia	China	CHN	2008	2008-11-01	BJ/037/08
GU732139	Human	Asia	China	CHN	2008	2008-10-01	BJ/036/08
GU732138	Human	Asia	China	CHN	2008	2008-09-01	BJ/023/08
GU732137	Human	Asia	China	CHN	2008	2008-09-01	BJ/020/08
GU732136	Human	Asia	China	CHN	2008	2008-07-01	BJ/014/08
GU732135	Human	Asia	China	CHN	2008	2008-07-01	BJ/012/08
GU732133	Human	Asia	China	CHN	2008	2008-06-01	BJ/006/08
GU732132	Human	Asia	China	CHN	2008	2008-06-01	BJ/005/08
GU732131	Human	Asia	China	CHN	2008	2008-05-01	BJ/002/08
GU732130	Human	Asia	China	CHN	2008	2008-05-01	BJ/001/08
OR728657	Human	Asia	Pakistan	PAK	2023	1905-07-15	PIV/PAK-01/2023
PP961319	Human	Asia	Singapore	SGP	2024	2024-05-08	HPIV3/SG/NUHS-240508/2024
PQ541043	Human	Europe	France	FRA	2023	2023-04-18	HPIV3/Paris/France/2023/C14
PQ541044	Human	Europe	France	FRA	2023	2023-04-30	HPIV3/Paris/France/2023/C16

## Sheet: S3
Table S3. 1658 Genbank and Russian sequences of HN hPIV3 strains used in Figure 4
Accession number	Header	Region	Geo_loc_name	Country code	Year	Collection date	Strain	Cluster
JN089924	Human	North America	USA	USA	1957	1905-05-10	Washington/1957 C243	A
M17641	Human	North America	USA	USA	1957		WASH/47885	A
M18760	Human	Oceania	Australia	AUS	1974		AUS/124854/74	A
MW654253	Human	Europe	Germany	DEU	2017	2017-09-04	GER/5669/16-17	A
M18759	Human	North America	USA	USA	1973		WASH/1511/73	B
EU424062	Human	North America	Canada	CAN			14702	B
AB012132	Human	Asia	Japan	JPN	1997		GP	B
M18761	Human	North America	USA	USA	1979		WASH/649/79	B
Z11575	Human	North America	USA	USA	1982		JS	B
M18764	Human	North America	USA	USA	1983		TEX/12677/83	B
M18762	Human	North America	USA	USA	1980		TEX/545/80	B
KJ672531	Human	South America	Peru	PER	2012	2012-05-22	HPIV3/Homo sapiens/PER/FPP01456/2012	B
KX574711	Human	North America	USA	USA	2016	1905-07-08	HPIV3/Seattle/USA/SCH13/2016	B
KF530226	Human	Oceania	Australia	AUS	2007	1905-06-29	HPIV3/AUS/1/2007	B
KF530251	Human	Oceania	Australia	AUS	2007	1905-06-29	HPIV3/AUS/5/2007	B
KF530239	Human	North America	USA	USA	2006	1905-06-28	HPIV3/USA/629-2/2006	B
AY283063	Human	Oceania	Australia	AUS	2004		AUS-04	B
M18763	Human	North America	USA	USA	1982		TEX/9305/82	B
L25350	Human	North America	Canada	CAN	1994		Toronto	B
Z26523	Human	North America	Canada	CAN	1994		Toronto	B
KF687336	Human	Africa	South Africa	ZAF	2007	1905-06-29	HPIV3/ZAF/1145978/2007	B
KF530230	Human	Oceania	Australia	AUS	2007	1905-06-29	HPIV3/AUS/7/2007	B
KF530247	Human	North America	USA	USA	2006	1905-06-28	HPIV3/USA/629-D02313/2006	B
KF530225	Human	Oceania	Australia	AUS	2007	1905-06-29	HPIV3/AUS/9/2007	B
KF530243	Human	Oceania	Australia	AUS	2007	1905-06-29	HPIV3/AUS/3/2007	B
KF530249	Human	Oceania	Australia	AUS	2007	1905-06-29	HPIV3/AUS/6/2007	B
OQ848515	Human	North America	USA	USA	2011	2011-02	HPIV3/USA/7N10/2011	B
OQ848519	Human	North America	USA	USA	2011	2011-05	HPIV3/USA/8B7/2011	B
OQ848521	Human	North America	USA	USA	2011	2011-05	HPIV3/USA/8C8/2011	B
OQ848522	Human	North America	USA	USA	2011	2011-05	HPIV3/USA/8D2/2011	B
MF973181	Human	North America	USA	USA	2011	2011	HPIV3/Seattle/USA/7Q7/2011	B
OR728657	Human	Asia	Pakistan	PAK	2023		PIV/PAK-01/2023	D
PP961319	Human	Asia	Singapore	SGP	2024	2024-05-08	HPIV3/SG/NUHS-240508/2024	D
PQ541043	Human	Europe	France	FRA	2023	2023-04-18	HPIV3/Paris/France/2023/C14	D
PQ541044	Human	Europe	France	FRA	2023	2023-04-30	HPIV3/Paris/France/2023/C16	D
PV260539	Human	North America	USA	USA	2024	2024-02-01	HPIV-3/human/USA/MA-Broad_BWH-20937/2024	D
PV260540	Human	North America	USA	USA	2024	2024-06-06	HPIV-3/human/USA/MA-Broad_MGH-21636/2024	D
PV498575	Human	North America	USA	USA	2024	2024-02-28	USA/WA-UW-e5ce9/2024	D
PV539240	Human	North America	USA	USA	2024	2024-11-14	HPIV-3/human/USA/MA-Broad_BWH-23331/2024	D
PV539259	Human	North America	USA	USA	2024	2024-11-15	HPIV-3/human/USA/MA-Broad_BWH-23325/2024	D
PV539287	Human	North America	USA	USA	2024	2024-11-16	HPIV-3/human/USA/MA-Broad_BWH-23326/2024	D
PV642242	Human	North America	USA	USA	2024	2024-02-20	USA/WA-UW-5ee2c/2024	D
PV642248	Human	North America	USA	USA	2024	2024-01-13	USA/WA-UW-2e142/2024	D
PV763303	Human	North America	USA	USA	2022	2022-12-12	USA/OR-UW-49fb9/2022	D
OR189433	Human	Europe	Russia	RUS	2023	2023-04-02	hPiv3/Russia/SPE-RII-15851S/2023	D
OR189452	Human	Europe	Russia	RUS	2023	2023-04-12	hPiv3/Russia/SPE-RII-17404S/2023	D
OR189479	Human	Europe	Russia	RUS	2023	2023-04-28	hPiv3/Russia/SPE-RII-17999S/2023	D
EU814623	Human	Asia	India	IND	2006	2006-02-25	DEL/322/06	C4
KF530237	Human	Oceania	Australia	AUS	2007	1905-06-29	HPIV3/AUS/2/2007	С1
KF217170	Human	Europe	Spain	ESP	2012	2012-05-06	HSJD997	С1
KY684754	Human	North America	USA	USA	2009	1905-07-01	HPIV3/Seattle/USA/1M6/2009	С1
KY369869	Human	North America	USA	USA	2016	1905-07-08	HPIV3/Seattle/USA/SC271/2016	С1
KY973571	Human	North America	USA	USA	2017	1905-07-09	HPIV3/Seattle/USA/SC2337/2017	С1
KY629772	Human	North America	USA	USA	2016	1905-07-08	HPIV3/Seattle/USA/13J1/2016	С1
MW675783	Human	North America	USA	USA	2016	1905-07-08	SC33	С1
MW675782	Human	North America	USA	USA	2016	1905-07-08	SC9779	С1
KY674978	Human	North America	USA	USA	2016	1905-07-08	HPIV3/Seattle/USA/13D10/2016	С1
KY369865	Human	North America	USA	USA	2016	1905-07-08	HPIV3/Seattle/USA/SC789/2016	С1
KY684756	Human	North America	USA	USA	2017	1905-07-09	HPIV3/Seattle/USA/SC2171/2017	С1
KY369867	Human	North America	USA	USA	2016	1905-07-08	HPIV3/Seattle/USA/SC1216/2016	С1
MW654373	Human	Europe	Germany	DEU	2019	2019-04-09	GER/4024/18-19	С1
KY684755	Human	North America	USA	USA	2017	1905-07-09	HPIV3/Seattle/USA/SC2155/2017	C1
KY369868	Human	North America	USA	USA	2016	1905-07-08	HPIV3/Seattle/USA/SC139/2016	С1
KY369864	Human	North America	USA	USA	2016	1905-07-08	HPIV3/Seattle/USA/SC291/2016	С1
KT796439	Human	Europe	Spain	ESP	2015	2015-03-31	NSVH2015-14-93375	С1
KT796438	Human	Europe	Spain	ESP	2015	2015-03-28	NSVH2015-13-91612	С1
KT796390	Human	Europe	Spain	ESP	2014	2014-06-02	NSVH2014-23-24123	С1
KT796394	Human	Europe	Spain	ESP	2014	2014-07-01	NSVH2014-27-35633	С1
KT796387	Human	Europe	Spain	ESP	2014	2014-05-18	NSVH2014-20-23867	С1
KT796403	Human	Europe	Spain	ESP	2014	2014-07-04	NSVH2014-27-37213	С1
KT796410	Human	Europe	Spain	ESP	2014	2014-08-23	NSVH2014-34-55429	С1
KT796393	Human	Europe	Spain	ESP	2014	2014-06-06	NSVH2014-23-25887	С1
KT796400	Human	Europe	Spain	ESP	2014	2014-06-16	NSVH2014-25-29674	С1
KT796425	Human	Europe	Spain	ESP	2014	2014-12-29	NSVH2014-1-39424	С1
KT796428	Human	Europe	Spain	ESP	2015	2015-01-14	NSVH2015-3-48395	С1
MW654292	Human	Europe	Germany	DEU	2015	2015-05-05	GER/5078/14-15	С1
MW654294	Human	Europe	Germany	DEU	2015	2015-10-13	GER/0145/15-16	С1
KT796404	Human	Europe	Spain	ESP	2014	2014-07-18	NSVH2014-29-42647	С1
KT796416	Human	Europe	Spain	ESP	2014	2014-10-15	NSVH2014-42-75209	С1
KT796392	Human	Europe	Spain	ESP	2014	2014-06-04	NSVH2014-23-32398	С1
KT796415	Human	Europe	Spain	ESP	2014	2014-10-14	NSVH2014-42-74938	С1
KY973570	Human	North America	USA	USA	2017	1905-07-09	HPIV3/Seattle/USA/SC2565/2017	С1
KT796405	Human	Europe	Spain	ESP	2014	2014-07-30	NSVH2014-31-46993	С1
KT796407	Human	Europe	Spain	ESP	2014	2014-08-08	NSVH2014-32-50334	С1
KT796412	Human	Europe	Spain	ESP	2014	2014-09-15	NSVH2014-38-63785	С1
KT796459	Human	Europe	Spain	ESP	2015	2015-04-12	NSVH2015-15-99540	С1
KT796436	Human	Europe	Spain	ESP	2015	2015-03-24	NSVH2015-13-45002	С1
KT796429	Human	Europe	Spain	ESP	2015	2015-01-14	NSVH2015-3-48594	С1
MW654383	Human	Europe	Germany	DEU	2016	2016-04-20	GER/4049/15-16	С1
MW654310	Human	Europe	Germany	DEU	2017	2017-02-07	GER/3168/16-17	С1
KT796424	Human	Europe	Spain	ESP	2014	2014-12-28	NSVH2014-52-38938	С1
KT796450	Human	Europe	Spain	ESP	2015	2015-04-26	NSVH2015-17-58429	С1
KT796452	Human	Europe	Spain	ESP	2015	2015-04-29	NSVH2015-18-59926	С1
MW654321	Human	Europe	Germany	DEU	2017	2017-06-08	GER/5214/16-17	С1
KT796435	Human	Europe	Spain	ESP	2015	2015-03-24	NSVH2015-13-89296	С1
KT796402	Human	Europe	Spain	ESP	2014	2014-06-23	NSVH2014-26-32584	С1
KT796449	Human	Europe	Spain	ESP	2015	2015-04-23	NSVH2015-17-57439	С1
MW654349	Human	Europe	Germany	DEU	2018	2018-09-17	GER/6719/17-18	С1
KY369871	Human	North America	USA	USA	2016	1905-07-08	HPIV3/Seattle/USA/SC717/2016	С1
MN116675	Human	Africa	Kenya	KEN	2010	2010-11-05	PR10	С1
EU814625	Human	Asia	India	IND	2005	2005-08-31	DEL/w32/05	С1
EU814624	Human	Asia	India	IND	2006	2006-01-02	DEL/88/06	С1
KF687321	Human	North America	Mexico	MEX	2004	31-May-2004	HPIV3/MEX/1110/2004	С1
KF687325	Human	North America	Mexico	MEX	2006	06-Jun-2006	HPIV3/MEX/2831/2006	С1
KF687319	Human	North America	Mexico	MEX	2004	26-Apr-2004	HPIV3/MEX/1077/2004	С1
KF530245	Human	South America	Argentina	ARG	2004	17-Nov-2004	HPIV3/ARG/10068/2004	С1
KJ672605	Human	South America	Peru	PER	2009	04-Sep-2009	HPIV3/Homo sapiens/PER/FLE4204/2009	С1
KJ672564	Human	South America	Peru	PER	2009	26-Oct-2009	HPIV3/Homo sapiens/PER/FLE6163/2009	С1
KJ672611	Human	South America	Peru	PER	2010	23-Apr-2010	HPIV3/Homo sapiens/PER/FLE9483/2010	С1
KJ672587	Human	South America	Peru	PER	2011	28-Mar-2011	HPIV3/Homo sapiens/PER/FPP00367/2011	С1
KJ672537	Human	South America	Peru	PER	2011	20-Jun-2011	HPIV3/Homo sapiens/PER/FPP00635/2011	С1
KJ672549	Human	South America	Peru	PER	2011	31-May-2011	HPIV3/Homo sapiens/PER/FPP00584/2011	С1
KJ672596	Human	South America	Peru	PER	2007	09-Jul-2007	HPIV3/Homo sapiens/PER/FLU7236/2007	С1
MF987837	Human	South America	Brazil	BRA	2010	31-Mar-2010	STA829	С1
KJ672567	Human	South America	Peru	PER	2010	01-Mar-2010	HPIV3/Homo sapiens/PER/FLE8169/2010	С1
KJ672542	Human	South America	Peru	PER	2009	21-Sep-2009	HPIV3/Homo sapiens/PER/CFI0090/2009	С1
KJ672590	Human	South America	Peru	PER	2010	21-Jan-2010	HPIV3/Homo sapiens/PER/CFI0241/2010	С1
KJ672599	Human	South America	Peru	PER	2010	29-Mar-2010	HPIV3/Homo sapiens/PER/FLE9271/2010	С1
KJ672609	Human	South America	Peru	PER	2010	05-Feb-2010	HPIV3/Homo sapiens/PER/FLE8246/2010	С1
KJ672617	Human	South America	Peru	PER	2009	12-Aug-2009	HPIV3/Homo sapiens/PER/FLE3936/2009	С1
KJ672578	Human	South America	Peru	PER	2009	13-Nov-2009	HPIV3/Homo sapiens/PER/CFI0033/2009	С1
KJ672544	Human	South America	Peru	PER	2010	09-Mar-2010	HPIV3/Homo sapiens/PER/FLE8638/2010	С1
JF416795	Human	Asia	South Korea	KOR	2006	2006-06-05	KPIV-06-3	С1
KF530235	Human	Oceania	Australia	AUS	2007	1905-06-29	HPIV3/AUS/8/2007	С1
KJ672608	Human	South America	Peru	PER	2010	26-Jan-2010	HPIV3/Homo sapiens/PER/CFI0242/2010	С1
JX131649	Human	Asia	Saudi Arabia	SAU	2008	2008-11-21	Riyadh 63/2008	С1
JX131648	Human	Asia	Saudi Arabia	SAU	2009	2009-01-18	Riyadh 119/2009	С1
HM460886	Human	Asia	Saudi Arabia	SAU	2008		Riyadh 11/2008	С1
HM460887	Human	Asia	Saudi Arabia	SAU	2009		Riyadh 149/2009	С1
KT898927	Human	Europe	Italy	ITA	2009	2009-01-01	Pavia/VR9716/2009	С1
KF530241	Human	North America	USA	USA	2009	1905-07-01	HPIV3/USA/629-D1/2009	С1
MW654255	Human	Europe	Germany	DEU	2013	2013-02-18	GER/3420/12-13	С1
MH006671	Human	Asia	Vietnam	VNM	2010	27-May-2010	HPIV3/VietNam/093/2010	С1
KX912790	Human	Asia	Malaysia	MYS	2013	2013-03-25	MY-U2195/13	С1
KF217160	Human	Europe	Spain	ESP	2012	2012-12-24	HSJD1235	С1
KF217153	Human	Europe	Spain	ESP	2012	2012-07-10	HSJD1037	С1
MW654254	Human	Europe	Germany	DEU	2012	2012-11-19	GER/0389/12-13	С1
KY674963	Human	North America	USA	USA	2012	1905-07-04	HPIV3/Seattle/USA/9M7/2012	С1
MF034888	Human	North America	USA	USA	2016	20-May-2016	hPIV3/USA/UAMS_030/2016	С1
MW654262	Human	Europe	Germany	DEU	2014	2014-05-05	GER/3505/13-14	С1
MW654382	Human	Europe	Germany	DEU	2014	2014-11-03	GER/0368/14-15	С1
KF217152	Human	Europe	Spain	ESP	2012	2012-07-12	HSJD1036	С1
KF217156	Human	Europe	Spain	ESP	2012	2012-07-25	HSJD1050	С1
KF217149	Human	Europe	Spain	ESP	2012	2012-07-06	HSJD1028	С1
KF217148	Human	Europe	Spain	ESP	2012	2012-07-05	HSJD1027	С1
KF217154	Human	Europe	Spain	ESP	2012	2012-07-16	HSJD1038	С1
KF217150	Human	Europe	Spain	ESP	2012	2012-07-09	HSJD1031	С1
KF217151	Human	Europe	Spain	ESP	2012	2012-07-09	HSJD1033	С1
KF217157	Human	Europe	Spain	ESP	2012	2012-07-26	HSJD1051	С1
KF217155	Human	Europe	Spain	ESP	2012	2012-07-20	HSJD1043	С1
MH678681	Human	Europe	United Kingdom	GBR	2013	May-2013	HPIV3/UK/180/05/2013	С1
MH678677	Human	Europe	United Kingdom	GBR	2012	Nov-2012	HPIV3/UK/121/11/2012	С1
MH678689	Human	Europe	United Kingdom	GBR	2012	Dec-2012	HPIV3/UK/122/12/2012	С1
KF217146	Human	Europe	Spain	ESP	2012	2012-06-12	HSJD1015	С1
KF217147	Human	Europe	Spain	ESP	2012	2012-06-16	HSJD1018	С1
MH678694	Human	Europe	United Kingdom	GBR	2014	Apr-2014	HPIV3/UK/53/04/2014	С1
MH678684	Human	Europe	United Kingdom	GBR	2014	May-2014	HPIV3/UK/16/05/2014	С1
MH678679	Human	Europe	United Kingdom	GBR	2013	Feb-2013	HPIV3/UK/129/02/2013	С1
OM240905	Human	Asia	South Korea	KOR	2016	2016-06-01	PIV3_KINRESS_JJ0202	С1
OM240906	Human	Asia	South Korea	KOR	2016	2016-05-01	PIV3_KINRESS_JJ0187	С1
KT796379	Human	Europe	Spain	ESP	2014	2014-04-14	NSVH2014-16-07133	С1
KT796380	Human	Europe	Spain	ESP	2014	2014-04-14	NSVH2014-16-05691	С1
KT796374	Human	Europe	Spain	ESP	2014	2014-04-07	NSVH2014-15-02874	С1
KT796460	Human	Europe	Spain	ESP	2014	2014-04-10	NSVH2014-15-04182	С1
KT796375	Human	Europe	Spain	ESP	2014	2014-04-09	NSVH2014-15-04749	С1
KT796395	Human	Europe	Spain	ESP	2014	2014-06-10	NSVH2014-24-43329	С1
KT796372	Human	Europe	Spain	ESP	2014	2014-03-17	NSVH2014-12-51083	С1
KT796382	Human	Europe	Spain	ESP	2014	2014-04-27	NSVH2014-17-13613	С1
KT796457	Human	Europe	Spain	ESP	2014	2014-04-14	NSVH2014-16-07130	С1
KT796458	Human	Europe	Spain	ESP	2014	2014-12-23	NSVH2014-52-05083	С1
KT796377	Human	Europe	Spain	ESP	2014	2014-04-12	NSVH2014-15-06216	С1
KF217167	Human	Europe	Spain	ESP	2011	2011-05-26	HSJD746	С1
KF687353	Human	Europe	France	FRA	2010	24-Jun-2010	HPIV3/FRA/30254042/2010	С1
KF687354	Human	Europe	France	FRA	2010	28-Jun-2010	HPIV3/FRA/30261045/2010	С1
KF530228	Human	Africa	South Africa	ZAF	2010	08-Oct-2010	HPIV3/ZAF/3314/2010	С1
KF687346	Human	Africa	South Africa	ZAF	2009	1905-07-01	HPIV3/ZAF/6538/2009	С1
AB736166	Human	Africa	Zambia	ZMB	2011	2011-11	ZMLS/2011	С1
KF687345	Human	Africa	South Africa	ZAF	2009	1905-07-01	HPIV3/ZAF/6281/2009	С1
KF687340	Human	Africa	South Africa	ZAF	2010	15-Oct-2010	HPIV3/ZAF/3372/2010	С1
KY973578	Human	North America	USA	USA	2010	1905-07-02	HPIV3/Seattle/USA/6N6/2010	С1
KY674926	Human	North America	USA	USA	2009	1905-07-01	HPIV3/Seattle/USA/1T2/2009	С1
KY684751	Human	North America	USA	USA	2009	1905-07-01	HPIV3/Seattle/USA/1I9/2009	С1
KX912795	Human	Asia	Malaysia	MYS	2013	2013-04-29	MY-U2348/13	С1
MF034896	Human	North America	USA	USA	2016	17-Jun-2016	hPIV3/USA/ACRI_123/2016	С1
KJ672589	Human	South America	Peru	PER	2010	19-Jul-2010	HPIV3/Homo sapiens/PER/FLI2129/2010	С1
KJ672574	Human	South America	Peru	PER	2010	09-Dec-2010	HPIV3/Homo sapiens/PER/FPP00066/2010	С1
KJ672570	Human	South America	Peru	PER	2010	02-Jun-2010	HPIV3/Homo sapiens/PER/FLI1375/2010	С1
KJ672568	Human	South America	Peru	PER	2010	20-Aug-2010	HPIV3/Homo sapiens/PER/FLI3275/2010	С1
KJ672582	Human	South America	Peru	PER	2011	25-Mar-2011	HPIV3/Homo sapiens/PER/FPP00352/2011	С1
KJ672579	Human	South America	Peru	PER	2010	16-Sep-2010	HPIV3/Homo sapiens/PER/FLI4230/2010	С1
KJ672598	Human	South America	Peru	PER	2010	23-Jun-2010	HPIV3/Homo sapiens/PER/FLI1585/2010	С1
KJ672580	Human	South America	Peru	PER	2010	31-May-2010	HPIV3/Homo sapiens/PER/FLI1399/2010	С1
OR416988	Human	North America	USA	USA	2010	2010	CI-15	C1
OR416989	Human	North America	USA	USA	2010	2010	CI-26	C1
OR416990	Human	North America	USA	USA	2010	2010	CI-22	C1
OQ848506	Human	North America	USA	USA	2010	2010-08	HPIV3/USA/6N6/2010	C1
OQ848509	Human	North America	USA	USA	2011	2011-01	HPIV3/USA/7I10/2011	C1
OQ848513	Human	North America	USA	USA	2011	2011-02	HPIV3/USA/7L6/2011	C1
OQ848520	Human	North America	USA	USA	2011	2011-05	HPIV3/USA/8B10/2011	C1
MW052041	Human	North America	USA	USA	2019	2019	HPIV3/Seattle/USA/SC0412/2019	C1
MN145876	Human	Asia	China	CHN	2017	2017-03	HPIV3/38/ZJ/CHN/2018	C1
MK167032	Human	North America	USA	USA	2010	2010	HPIV3/Seattle/USA/7A5/2010	C1
MH006630	Human	Asia	Viet Nam	VNM	2009	2009-03-16	HPIV3/VietNam/016/2009	C1
MH006659	Human	Asia	Viet Nam	VNM	2009	2009-12-22	HPIV3/VietNam/079/2009	C1
MH006665	Human	Asia	Viet Nam	VNM	2010	2010-01-28	HPIV3/VietNam/086/2010	C1
MH006670	Human	Asia	Viet Nam	VNM	2010	2010-04-20	HPIV3/VietNam/092/2010	C1
MF973168	Human	North America	USA	USA	2010	2010	HPIV3/Seattle/USA/7A9/2010	C1
MF973174	Human	North America	USA	USA	2011	2011	HPIV3/Seattle/USA/7J7/2011	C1
MF973178	Human	North America	USA	USA	2011	2011	HPIV3/Seattle/USA/7O4/2011	C1
MF795095	Human	North America	USA	USA	2017	2017	HPIV3/Seattle/USA/SC1784/2017	C1
MF795097	Human	North America	USA	USA	2015	2015	HPIV3/Seattle/USA/SC2288/2015	C1
MF554726	Human	North America	USA	USA	2009	2009	HPIV3/Seattle/USA/2F9/2009	C1
MF554727	Human	North America	USA	USA	2009	2009	HPIV3/Seattle/USA/2F8/2009	C1
MF554731	Human	North America	USA	USA	2009	2009	HPIV3/Seattle/USA/2C5/2009	C1
MF554733	Human	North America	USA	USA	2009	2009	HPIV3/Seattle/USA/2B6/2009	C1
MF554736	Human	North America	USA	USA	2009	2009	HPIV3/Seattle/USA/2E6/2009	C1
MF166750	Human	North America	USA	USA	2015	2015	HPIV3/Seattle/USA/5708/2015	C1
MF166751	Human	North America	USA	USA	2017	2017	HPIV3/Seattle/USA/SC3182/2017	C1
MF166752	Human	North America	USA	USA	2017	2017	HPIV3/Seattle/USA/SC3331/2017	C1
KF687323	Human	North America	Mexico	MEX	2005	2005-02-11	HPIV3/MEX/1527/2005	C1
AB189960	Human	Asia	Japan	JPN	2002		KK24	C2
KF530231	Human	North America	USA	USA	2007	1905-06-29	HPIV3/USA/629-D00155/2007	C2
EU814626	Human	Asia	India	IND	2005	2005-08-31	DEL/139/05	C2
JX131646	Human	Asia	Saudi Arabia	SAU	2008	2008-03-16	Riyadh 45/2008	C2
KY973580	Human	North America	USA	USA	2010	1905-07-02	HPIV3/Seattle/USA/6L8/2010	C2
KY973582	Human	North America	USA	USA	2010	1905-07-02	HPIV3/Seattle/USA/6L5/2010	C2
KY973599	Human	North America	USA	USA	2010	1905-07-02	HPIV3/Seattle/USA/6E4/2010	C2
KX912799	Human	Asia	Malaysia	MYS	2013	2013-05-13	MY-U2403_3/13	C2
MN116671	Human	Africa	Kenya	KEN	2012	2012-06-14	IS12	C2
KX912777	Human	Asia	Malaysia	MYS	2012	2012-12-17	MY-U1654/12	C2
KX912787	Human	Asia	Malaysia	MYS	2013	2013-03-15	MY-U2147/13	C2
MN116663	Human	Africa	Kenya	KEN	2010	2010-11-29	KS17	C2
MN116656	Human	Africa	Kenya	KEN	2010	2010-10-22	KS10	C2
MN116674	Human	Africa	Kenya	KEN	2010	2010-08-30	PR6	C2
MN116670	Human	Africa	Kenya	KEN	2011	2011-05-25	IS7	C2
MN116660	Human	Africa	Kenya	KEN	2010	2010-11-23	KS12	C2
MN116680	Human	Africa	Kenya	KEN	2010	2010-10-13	KR4	C2
MN116653	Human	Africa	Kenya	KEN	2010	2010-11-23	KS7	C2
MN116681	Human	Africa	Kenya	KEN	2010	2010-12-20	KR5	C2
MN116662	Human	Africa	Kenya	KEN	2011	2011-02-24	KS13	C2
MN116666	Human	Africa	Kenya	KEN	2011	2011-05-25	AP5	C2
MN116676	Human	Africa	Kenya	KEN	2010	2010-10-07	PR13	C2
MN116679	Human	Africa	Kenya	KEN	2010	2010-09-09	KR3	C2
MN116657	Human	Africa	Kenya	KEN	2011	2011-09-06	KR10	C2
MN116682	Human	Africa	Kenya	KEN	2011	2011-01-27	KR7	C2
KY973594	Human	North America	USA	USA	2010	1905-07-02	HPIV3/Seattle/USA/6F5/2010	C2
OQ848505	Human	North America	USA	USA	2010	2010-07	HPIV3/USA/6L8/2010	C2
KF687320	Human	North America	Mexico	MEX	2004	17-May-2004	HPIV3/MEX/1099/2004	C5
KY674982	Human	North America	USA	USA	2016	1905-07-08	HPIV3/Seattle/USA/13F7/2016	C5
KY674922	Human	North America	USA	USA	2016	1905-07-08	HPIV3/Seattle/USA/13G3/2016	C5
KF687349	Human	Europe	France	FRA	2006	06-Jun-2006	HPIV3/FRA/26232106/2006	C5
KF687333	Human	Africa	South Africa	ZAF	2007	1905-06-29	HPIV3/ZAF/1181009/2007	C5
KF530244	Human	Africa	South Africa	ZAF	2008	08-Mar-2008	HPIV3/ZAF/2262/2008	C5
JF912197	Human	North America	USA	USA	2009	1905-07-01	Oklahoma/410/2009	C5
JF912198	Human	North America	USA	USA	2009	1905-07-01	Oklahoma/754/2009	C5
KY674927	Human	North America	USA	USA	2009	1905-07-01	HPIV3/Seattle/USA/1T8/2009	C5
KY684749	Human	North America	USA	USA	2009	1905-07-01	HPIV3/Seattle/USA/1G3/2009	C5
MH678688	Human	Europe	United Kingdom	GBR	2011	Jul-2011	HPIV3/UK/82/07/2011	C5
KF217161	Human	Europe	Spain	ESP	2010	2010-03-04	HSJD272	C5
KY684752	Human	North America	USA	USA	2009	1905-07-01	HPIV3/Seattle/USA/1K9/2009	C5
KF530236	Human	Europe	France	FRA	2010	01-Jul-2010	HPIV3/FRA/30264021/2010	C5
KY973577	Human	North America	USA	USA	2010	1905-07-02	HPIV3/Seattle/USA/6N7/2010	C5
KF687317	Human	North America	USA	USA	2009	1905-07-01	HPIV3/USA/629-10/2009	C5
KF530229	Human	North America	USA	USA	2009	1905-07-01	HPIV3/USA/629-10/2009	C5
KF530242	Human	North America	USA	USA	2008	1905-06-30	HPIV3/USA/629-D00687/2008	C5
KY674931	Human	North America	USA	USA	2009	1905-07-01	HPIV3/Seattle/USA/1Q10/2009	C5
JX131647	Human	Asia	Saudi Arabia	SAU	2008	2008-04-12	Riyadh 50/2008	C5
KF687318	Human	North America	USA	USA	2007	1905-06-29	HPIV3/USA/629-D01959/2007	C5
KF530257	Human	South America	Argentina	ARG	2007	14-Sep-2007	HPIV3/ARG/15318/2007	C5
KY674934	Human	North America	USA	USA	2009	1905-07-01	HPIV3/Seattle/USA/1Q3/2009	C5
KF687358	Human	Europe	Switzerland	CHE	2011	23-May-2011	HPIV3/CHE/1105230137/2011	C5
KF687356	Human	Europe	France	FRA	2011	11-Feb-2011	HPIV3/FRA/31065118/2011	C5
MH678687	Human	Europe	United Kingdom	GBR	2011	Jun-2011	HPIV3/UK/60/06/2011	C5
MH678674	Human	Europe	United Kingdom	GBR	2011	Jun-2011	HPIV3/UK/65/06/2011	C5
MW654256	Human	Europe	Germany	DEU	2013	2013-02-19	GER/3598/12-13	C5
MW654260	Human	Europe	Germany	DEU	2014	2014-03-24	GER/3008/13-14	C5
MW654298	Human	Europe	Germany	DEU	2015	2015-11-09	GER/0384/15-16	C5
KF217169	Human	Europe	Spain	ESP	2012	2012-05-05	HSJD996	C5
KY973581	Human	North America	USA	USA	2010	1905-07-02	HPIV3/Seattle/USA/6L6/2010	C5
KF687357	Human	North America	USA	USA	2011	06-Jan-2011	HPIV3/USA/35084A/2011	C5
MN488700	Human	Europe	Netherlands	NLD	2007	2007-02-06	4310700122_seq2	C5
KY973600	Human	North America	USA	USA	2010	1905-07-02	HPIV3/Seattle/USA/6E2/2010	C5
KY973568	Human	North America	USA	USA	2010	1905-07-02	HPIV3/Seattle/USA/6E1/2010	C5
KY973591	Human	North America	USA	USA	2010	1905-07-02	HPIV3/Seattle/USA/6I4/2010	C5
KY674938	Human	North America	USA	USA	2009	1905-07-01	HPIV3/Seattle/USA/1P6/2009	C5
KY674932	Human	North America	USA	USA	2009	1905-07-01	HPIV3/Seattle/USA/1Q6/2009	C5
KY674933	Human	North America	USA	USA	2009	1905-07-01	HPIV3/Seattle/USA/1Q4/2009	C5
KY674923	Human	North America	USA	USA	2009	1905-07-01	HPIV3/Seattle/USA/1T9/2009	C5
KY674930	Human	North America	USA	USA	2009	1905-07-01	HPIV3/Seattle/USA/1R3/2009	C5
KY674937	Human	North America	USA	USA	2009	1905-07-01	HPIV3/Seattle/USA/1P8/2009	C5
KY684753	Human	North America	USA	USA	2009	1905-07-01	HPIV3/Seattle/USA/1L10/2009	C5
KY973575	Human	North America	USA	USA	2010	1905-07-02	HPIV3/Seattle/USA/6P9/2010	C5
PP858552	Human	Europe	Russia	RUS	2018	2018-04-02	hPIV3/Russia/SPE-RII3416S/2018	C5
KX574704	Human	North America	USA	USA	2016	1905-07-08	HPIV3/Seattle/USA/SCH4/2016	C5
MW654323	Human	Europe	Germany	DEU	2017	2017-06-19	GER/5300/16-17	C5
MW654316	Human	Europe	Germany	DEU	2017	2017-04-28	GER/4954/16-17	C5
MW654293	Human	Europe	Germany	DEU	2015	2015-09-07	GER/5339/14-15	C5
MF795096	Human	North America	USA	USA	2017	1905-07-09	HPIV3/Seattle/USA/SC2711/2017	C5
MW654304	Human	Europe	Germany	DEU	2016	2016-11-30	GER/0848/16-17	C5
MW654328	Human	Europe	Germany	DEU	2017	2017-11-08	GER/0561/17-18	C5
MW654369	Human	Europe	Germany	DEU	2019	2019-03-11	GER/3376/18-19	C5
MW654371	Human	Europe	Germany	DEU	2019	2019-03-25	GER/3756/18-19	C5
KX912794	Human	Asia	Malaysia	MYS	2013	2013-04-22	MY-U2320/13	C5
MW654306	Human	Europe	Germany	DEU	2017	2017-01-16	GER/1936/16-17	C5
OR189441	Human	Europe	Russia	RUS	2023	2023-04-12	hPiv3/Russia/SPE-RII-16809S/2023	C5
OR189488	Human	Europe	Russia	RUS	2023	2023-05-30	hPiv3/Russia/SPE-RII-20365S/2023	C5
OR189484	Human	Europe	Russia	RUS	2023	2023-05-10	hPiv3/Russia/SPE-RII-18729S/2023	C5
MW654344	Human	Europe	Germany	DEU	2018	2018-07-02	GER/6490/17-18	C5
PP858546	Human	Europe	Russia	RUS	2018	2018-01-17	hPIV3/Russia/SPE-RII-452S/2018	C5
KT796433	Human	Europe	Spain	ESP	2015	2015-03-11	NSVH2015-11-81946	C5
MW654295	Human	Europe	Germany	DEU	2015	2015-11-05	GER/0349/15-16	C5
KY369872	Human	North America	USA	USA	2016	1905-07-08	HPIV3/Seattle/USA/SC9791/2016	C5
MW654331	Human	Europe	Germany	DEU	2017	2017-12-18	GER/1341/17-18	C5
KY369876	Human	North America	USA	USA	2016	1905-07-08	HPIV3/Seattle/USA/SC113/2016	C5
MW654339	Human	Europe	Germany	DEU	2018	2018-05-15	GER/6219/17-18	C5
MW654332	Human	Europe	Germany	DEU	2018	2018-01-30	GER/1692/17-18	C5
MW654348	Human	Europe	Germany	DEU	2018	2018-09-12	GER/6714/17-18	C5
MW654324	Human	Europe	Germany	DEU	2017	2017-09-28	GER/0003/17-18	C5
PP858562	Human	Europe	Russia	RUS	2019	2019-02-21	hPIV3/Russia/SPE-RII2561S/2019	C5
MW654333	Human	Europe	Germany	DEU	2018	2018-02-05	GER/2905/17-18	C5
MW654307	Human	Europe	Germany	DEU	2017	2017-01-26	GER/2521/16-17	C5
MW654312	Human	Europe	Germany	DEU	2017	2017-03-22	GER/4589/16-17	C5
MW654335	Human	Europe	Germany	DEU	2018	2018-03-19	GER/5332/17-18	C5
KY933413	Human	North America	USA	USA	2015	1905-07-07	HPIV3/Seattle/USA/4978/2015	C5
KY779613	Human	North America	USA	USA	2015	1905-07-07	HPIV3/Seattle/USA/3399/2015	C5
KY779599	Human	North America	USA	USA	2015	1905-07-07	HPIV3/Seattle/USA/4544/2015	C5
KY779600	Human	North America	USA	USA	2015	1905-07-07	HPIV3/Seattle/USA/4540/2015	C5
KY933415	Human	North America	USA	USA	2015	1905-07-07	HPIV3/Seattle/USA/5255/2015	C5
KY779606	Human	North America	USA	USA	2015	1905-07-07	HPIV3/Seattle/USA/4465/2015	C5
KY973560	Human	North America	USA	USA	2015	1905-07-07	HPIV3/Seattle/USA/5567/2015	C5
KY933411	Human	North America	USA	USA	2015	1905-07-07	HPIV3/Seattle/USA/4944/2015	C5
KY933414	Human	North America	USA	USA	2015	1905-07-07	HPIV3/Seattle/USA/5201/2015	C5
PP858543	Human	Europe	Russia	RUS	2017	2017-11-10	hPIV3/Russia/SPE-RII-95S/2017	C5
PP858548	Human	Europe	Russia	RUS	2018	2018-01-19	hPIV3/Russia/SPE-RII-536S/2018	C5
KX574707	Human	North America	USA	USA	2016	1905-07-08	HPIV3/Seattle/USA/SCH8/2016	C5
MW654322	Human	Europe	Germany	DEU	2017	2017-06-12	GER/5250/16-17	C5
LC756947	Human	Asia	Japan	JPN	2016	2016-06-17	URI_16t282/2016	C5
MW654362	Human	Europe	Germany	DEU	2018	2018-12-19	GER/1048/18-19	C5
MW654311	Human	Europe	Germany	DEU	2017	2017-02-27	GER/4118/16-17	C5
MW654365	Human	Europe	Germany	DEU	2019	2019-01-23	GER/1723/18-19	C5
KY973569	Human	North America	USA	USA	2017	1905-07-09	HPIV3/Seattle/USA/SC3238/2017	C5
PP858544	Human	Europe	Russia	RUS	2017	2017-12-07	hPIV3/Russia/SPE-RII-239S/2017	C5
MF034893	Human	North America	USA	USA	2016	24-Jun-2016	hPIV3/USA/UAMS_050/2016	C5
MF034892	Human	North America	USA	USA	2016	21-Jun-2016	hPIV3/USA/UAMS_049/2016	C5
MF034891	Human	North America	USA	USA	2016	04-Jun-2016	hPIV3/USA/UAMS_047/2016	C5
MW654320	Human	Europe	Germany	DEU	2017	2017-06-02	GER/5195/16-17	C5
MW654336	Human	Europe	Germany	DEU	2018	2018-04-03	GER/5789/17-18	C5
MW654367	Human	Europe	Germany	DEU	2019	2019-02-14	GER/2512/18-19	C5
KT796453	Human	Europe	Spain	ESP	2015	2015-05-02	NSVH2015-18-60868	C5
KT796447	Human	Europe	Spain	ESP	2015	2015-04-16	NSVH2015-16-22771	C5
MW654318	Human	Europe	Germany	DEU	2017	2017-05-15	GER/5103/16-17	C5
MW654329	Human	Europe	Germany	DEU	2017	2017-11-13	GER/0622/17-18	C5
MW654300	Human	Europe	Germany	DEU	2016	2016-04-04	GER/3794/15-16	C5
MW654356	Human	Europe	Germany	DEU	2018	2018-11-12	GER/0423/18-19	C5
KY369866	Human	North America	USA	USA	2016	1905-07-08	HPIV3/Seattle/USA/SC876/2016	C5
MW654361	Human	Europe	Germany	DEU	2018	2018-12-10	GER/0996/18-19	C5
OR189477	Human	Europe	Russia	RUS	2022	2022-04-12	hPiv3/Russia/SPE-RII-19358S/2022	C5
MW654364	Human	Europe	Germany	DEU	2019	2019-01-16	GER/1445/18-19	C5
PP858588	Human	Europe	Russia	RUS	2022	2022-05-16	hPIV3/Russia/SPE-RII22634S/2022	C5
PP858585	Human	Europe	Russia	RUS	2022	2022-05-11	hPIV3/Russia/SPE-RII21944S/2022	C5
PP858587	Human	Europe	Russia	RUS	2022	2022-05-12	hPIV3/Russia/SPE-RII22632S/2022	C5
LC720871	Human	Asia	Japan	JPN	2018	1905-07-10	PIV3_Fukushima_H260_2018	C5
MW654375	Human	Europe	Germany	DEU	2019	2019-05-06	GER/4204/18-19	C5
PP858571	Human	Europe	Russia	RUS	2019	2019-10-29	hPIV3/Russia/SPE-RII51S/2019	C5
MW654374	Human	Europe	Germany	DEU	2019	2019-04-15	GER/4096/18-19	C5
PP858572	Human	Europe	Russia	RUS	2019	2019-12-04	hPIV3/Russia/SPE-RII222S/2019	C5
PP858564	Human	Europe	Russia	RUS	2019	2019-03-26	hPIV3/Russia/SPE-RII3995S/2019	C5
PP858565	Human	Europe	Russia	RUS	2019	2019-04-03	hPIV3/Russia/SPE-RII4103S/2019	C5
PP858563	Human	Europe	Russia	RUS	2019	2019-02-22	hPIV3/Russia/SPE-RII3275S/2019	C5
PP858559	Human	Europe	Russia	RUS	2019	2019-01-21	hPIV3/Russia/SPE-RII728S/2019	C5
OR189414	Human	Europe	Russia	RUS	2023	2023-03-05	hPiv3/Russia/SPE-RII-13557S/2023	C5
PP858614	Human	Europe	Russia	RUS	2023	2023-05-02	hPIV3/Russia/SPE-RII15276V/2023	C5
PP858615	Human	Europe	Russia	RUS	2023	2023-05-02	hPIV3/Russia/SPE-RII15276V/2023	C5
OR189426	Human	Europe	Russia	RUS	2023	2023-03-24	hPiv3/Russia/SPE-RII-15276S/2023	C5
OR189436	Human	Europe	Russia	RUS	2023	2023-04-07	hPiv3/Russia/SPE-RII-16390S/2023	C5
OR189469	Human	Europe	Russia	RUS	2023	2023-03-29	hPiv3/Russia/SPE-RII-15457V1/2023	C5
OR189460	Human	Europe	Russia	RUS	2023	2023-03-29	hPiv3/Russia/SPE-RII-15457V2/2023	C5
OR189420	Human	Europe	Russia	RUS	2023	2023-03-13	hPiv3/Russia/SPE-RII-14261S/2023	C5
OR189429	Human	Europe	Russia	RUS	2023	2023-03-29	hPiv3/Russia/SPE-RII-15457S/2023	C5
PX055929	Human	North America	USA	USA	2023	2023-05-23	USA/WA-UW-5d550/2023	C5
PX055930	Human	North America	USA	USA	2023	2023-04-22	USA/WA-UW-4df21/2023	C5
PV763304	Human	North America	USA	USA	2023	2023-04-10	USA/OR-UW-efb86/2023	C5
PV763307	Human	North America	USA	USA	2022	2022-12-18	USA/OR-UW-a0a51/2022	C5
PV763309	Human	North America	USA	USA	2022	2022-12-29	USA/OR-UW-6a036/2022	C5
PV763317	Human	North America	USA	USA	2023	2023-01-15	USA/OR-UW-09602/2023	C5
PV763319	Human	North America	USA	USA	2023	2023-04-11	USA/OR-UW-0e293/2023	C5
PV717817	Human	North America	USA	USA	2025	2025-02-22	HPIV-3/human/USA/MA-Broad_MGH-23885/2025	C5
PV642241	Human	North America	USA	USA	2023	2023-03-02	USA/WA-UW-f6545/2023	C5
PV642246	Human	North America	USA	USA	2023	2023-02-20	USA/WA-UW-d05fb/2023	C5
PV642247	Human	North America	USA	USA	2023	2023-04-29	USA/WA-UW-3b686/2023	C5
PV648977	Human	North America	USA	USA	2023	2023-04-17	USA/OR-UW-3f681/2023	C5
PV498576	Human	North America	USA	USA	2023	2023-01-08	USA/OR-UW-19586/2023	C5
PV498582	Human	North America	USA	USA	2024	2024-03-28	USA/WA-UW-68072/2024	C5
PV455601	Human	North America	USA	USA	2023	2023-02-19	USA/WA-UW-71298/2023	C5
PV260538	Human	North America	USA	USA	2024	2024-12-16	HPIV-3/human/USA/MA-Broad_MGH-22910/2024	C5
PV052973	Human	North America	USA	USA	2023	2023-06-01	EHC_C19_7227M	C5
LC817395	Human	Asia	Japan	JPN	2023	2023	PIV3_Fukushima_OH27_2023	C5
LC817396	Human	Asia	Japan	JPN	2023	2023	PIV3_Fukushima_OH4_2023	C5
LC817397	Human	Asia	Japan	JPN	2023	2023	PIV3_Fukushima_OR882_2023	C5
LC817398	Human	Asia	Japan	JPN	2023	2023	PIV3_Fukushima_OR913_2023	C5
LC817399	Human	Asia	Japan	JPN	2023	2023	PIV3_Fukushima_OR972_2023	C5
OR416987	Human	North America	USA	USA	2010	2010	CI-11	C5
OQ848508	Human	North America	USA	USA	2011	2011-01	HPIV3/USA/7I1/2011	C5
ON729325	Human	North America	USA	USA	2018	2018	SC8126	C5
MN306022	Human	North America	USA	USA	2019	2019	HPIV3/Seattle/USA/SC0309/2019	C5
MN306052	Human	North America	USA	USA	2019	2019	HPIV3/Seattle/USA/SC9406/2019	C5
MF973172	Human	North America	USA	USA	2011	2011	HPIV3/Seattle/USA/7J3/2011	C5
MF973187	Human	North America	USA	USA	2011	2011	HPIV3/Seattle/USA/7S7/2011	C5
MF973188	Human	North America	USA	USA	2011	2011	HPIV3/Seattle/USA/7S9/2011	C5
MF795094	Human	North America	USA	USA	2016	2016	HPIV3/Seattle/USA/SC1201/2016	C5
MF554719	Human	North America	USA	USA	2009	2009	HPIV3/Seattle/USA/2T1/2009	C5
MF554720	Human	North America	USA	USA	2009	2009	HPIV3/Seattle/USA/2P2/2009	C5
MF554721	Human	North America	USA	USA	2009	2009	HPIV3/Seattle/USA/2P1/2009	C5
MF554724	Human	North America	USA	USA	2009	2009	HPIV3/Seattle/USA/2O7/2009	C5
MF554728	Human	North America	USA	USA	2009	2009	HPIV3/Seattle/USA/2F6/2009	C5
MF554730	Human	North America	USA	USA	2009	2009	HPIV3/Seattle/USA/2C8/2009	C5
MF554732	Human	North America	USA	USA	2009	2009	HPIV3/Seattle/USA/2B7/2009	C5
MF554734	Human	North America	USA	USA	2009	2009	HPIV3/Seattle/USA/2B5/2009	C5
MF554735	Human	North America	USA	USA	2009	2009	HPIV3/Seattle/USA/2B1/2009	C5
KF687344	Human	Africa	South Africa	ZAF	2008	2008-08-25	HPIV3/ZAF/2516/2008	C5
KF687352	Human	Europe	France	FRA	2009	2009-03-17	HPIV3/FRA/29122056/2009	C5
PQ241449	Human	North America	USA	USA	2023	2023-05-11	GA_EHC_7136Z	C5
LC720881	Human	Asia	Japan	JPN	2021	1905-07-13	PIV3_Fukushima_OR383_2021	C3
LC720880	Human	Asia	Japan	JPN	2021	1905-07-13	PIV3_Fukushima_OR381_2021	C3
LC720879	Human	Asia	Japan	JPN	2019	1905-07-11	"PIV3_Fukushima_O726_2019	C3
LC720878	Human	Asia	Japan	JPN	2019	1905-07-11	PIV3_Fukushima_O695_2019	C3
LC720877	Human	Asia	Japan	JPN	2019	1905-07-11	PIV3_Fukushima_O644_2019	C3
LC720876	Human	Asia	Japan	JPN	2018	1905-07-10	PIV3_Fukushima_O330_2018	C3
LC720875	Human	Asia	Japan	JPN	2018	1905-07-10	PIV3_Fukushima_O306_2018	C3
LC720874	Human	Asia	Japan	JPN	2018	1905-07-10	PIV3_Fukushima_O298_2018	C3
LC720873	Human	Asia	Japan	JPN	2018	1905-07-10	PIV3_Fukushima_O286_2018	C3
LC720872	Human	Asia	Japan	JPN	2019	1905-07-11	PIV3_Fukushima_H555_2019	C3
KY369870	Human	North America	USA	USA	2016	1905-07-08	HPIV3/Seattle/USA/SC332/2016	C3
KY369863	Human	North America	USA	USA	2016	1905-07-08	HPIV3/Seattle/USA/SC161/2016	C3
KY369862	Human	North America	USA	USA	2016	1905-07-08	HPIV3/Seattle/USA/SC129/2016	C3
MW575661	Human	Asia	China	CHN	2012	1905-07-04	BCH3242A/2012	C3
MW575660	Human	Asia	China	CHN	2014	1905-07-06	BCH4138A/2014	C3
MW575659	Human	Asia	China	CHN	2012	1905-07-04	BCH3297A/2012	C3
MW575658	Human	Asia	China	CHN	2014	1905-07-06	PUMCH14028/2014	C3
MW575657	Human	Asia	China	CHN	2014	1905-07-06	PUMCH13988/2014	C3
MW575656	Human	Asia	China	CHN	2012	1905-07-04	PUMCH12693/2012	C3
MW575655	Human	Asia	China	CHN	2014	1905-07-06	BCH4210A/2014	C3
MW575654	Human	Asia	China	CHN	2014	1905-07-06	BCH4102A/2014	C3
MW575653	Human	Asia	China	CHN	2014	1905-07-06	BCH4100A/2014	C3
MK679542	Human	Asia	China	CHN	2017	24-Oct-2017	P672	C3
MK679541	Human	Asia	China	CHN	2017	15-Aug-2017	P535	C3
MK679540	Human	Asia	China	CHN	2017	28-Mar-2017	C84	C3
MK679539	Human	Asia	China	CHN	2017	28-Mar-2017	C94	C3
MK679538	Human	Asia	China	CHN	2017	25-Mar-2017	C147	C3
MK679537	Human	Asia	China	CHN	2017	03-May-2017	C161	C3
MK679536	Human	Asia	China	CHN	2017	21-Jun-2017	C256	C3
MK679535	Human	Asia	China	CHN	2017	12-Sep-2017	C337	C3
MK679534	Human	Asia	China	CHN	2017	27-Jun-2017	P436	C3
MK679533	Human	Asia	China	CHN	2017	11-Jul-2017	P457	C3
MK679532	Human	Asia	China	CHN	2017	11-Jul-2017	P461	C3
MK679531	Human	Asia	China	CHN	2017	12-Dec-2017	P796	C3
MK679530	Human	Asia	China	CHN	2017	14-Nov-2017	P722	C3
MK679529	Human	Asia	China	CHN	2017	15-Aug-2017	C303	C3
MK679528	Human	Asia	China	CHN	2017	18-Jul-2017	C278	C3
MK679527	Human	Asia	China	CHN	2017	27-Jun-2017	C257	C3
MK679526	Human	Asia	China	CHN	2017	03-May-2017	C157	C3
MK679525	Human	Asia	China	CHN	2017	04-Apr-2017	C144	C3
MF118147	Human	North America	USA	USA	2015	1905-07-07	HPIV3/Seattle/USA/4734/2015	C3
MF118146	Human	North America	USA	USA	2015	1905-07-07	HPIV3/Seattle/USA/4630/2015	C3
MF118145	Human	North America	USA	USA	2015	1905-07-07	HPIV3/Seattle/USA/5913/2015	C3
KY973547	Human	North America	USA	USA	2015	1905-07-07	HPIV3/Seattle/USA/4577/2015	C3
KY973548	Human	North America	USA	USA	2015	1905-07-07	HPIV3/Seattle/USA/4609/201	C3
KY973549	Human	North America	USA	USA	2015	1905-07-07	HPIV3/Seattle/USA/4657/2015	C3
KY973550	Human	North America	USA	USA	2015	1905-07-07	HPIV3/Seattle/USA/4679/2015	C3
KY973551	Human	North America	USA	USA	2015	1905-07-07	HPIV3/Seattle/USA/4818/2015	C3
KY973552	Human	North America	USA	USA	2015	1905-07-07	HPIV3/Seattle/USA/4897/2015	C3
KY973553	Human	North America	USA	USA	2015	1905-07-07	HPIV3/Seattle/USA/4943-2/2015	C3
KY973554	Human	North America	USA	USA	2015	1905-07-07	HPIV3/Seattle/USA/4975/2015	C3
KY973555	Human	North America	USA	USA	2015	1905-07-07	HPIV3/Seattle/USA/5015/2015	C3
KY973556	Human	North America	USA	USA	2015	1905-07-07	HPIV3/Seattle/USA/5426/2015	C3
KY973557	Human	North America	USA	USA	2015	1905-07-07	HPIV3/Seattle/USA/5430/2015	C3
KY973558	Human	North America	USA	USA	2015	1905-07-07	HPIV3/Seattle/USA/5477/2015	C3
KY973559	Human	North America	USA	USA	2015	1905-07-07	HPIV3/Seattle/USA/5515/2015	C3
KY973561	Human	North America	USA	USA	2015	1905-07-07	HPIV3/Seattle/USA/5761/2015	C3
KY973562	Human	North America	USA	USA	2015	1905-07-07	HPIV3/Seattle/USA/5787/2015	C3
KY973563	Human	North America	USA	USA	2015	1905-07-07	HPIV3/Seattle/USA/5859/2015	C3
KY973564	Human	North America	USA	USA	2015	1905-07-07	HPIV3/Seattle/USA/6007/2015	C3
KY973565	Human	North America	USA	USA	2015	1905-07-07	HPIV3/Seattle/USA/6050/2015	C3
KY973566	Human	North America	USA	USA	2015	1905-07-07	HPIV3/Seattle/USA/6069/2015	C3
KY973567	Human	North America	USA	USA	2015	1905-07-07	HPIV3/Seattle/USA/6081/2015	C3
KY933417	Human	North America	USA	USA	2015	1905-07-07	HPIV3/Seattle/USA/5367/2015	C3
KY933416	Human	North America	USA	USA	2015	1905-07-07	HPIV3/Seattle/USA/5329/2015	C3
KY933412	Human	North America	USA	USA	2015	1905-07-07	HPIV3/Seattle/USA/4966/2015	C3
KY933410	Human	North America	USA	USA	2015	1905-07-07	HPIV3/Seattle/USA/4943-1/2015	C3
KY933409	Human	North America	USA	USA	2015	1905-07-07	HPIV3/Seattle/USA/4934/2015	C3
KY933408	Human	North America	USA	USA	2015	1905-07-07	HPIV3/Seattle/USA/4892/2015	C3
KY933407	Human	North America	USA	USA	2015	1905-07-07	HPIV3/Seattle/USA/4874/2015	C3
KY933406	Human	North America	USA	USA	2015	1905-07-07	HPIV3/Seattle/USA/4824/2015	C3
KY933405	Human	North America	USA	USA	2015	1905-07-07	HPIV3/Seattle/USA/4802/2015	C3
KY933404	Human	North America	USA	USA	2015	1905-07-07	HPIV3/Seattle/USA/4571/2015	C3
KY933403	Human	North America	USA	USA	2015	1905-07-07	HPIV3/Seattle/USA/4564-1/2015	C3
KY629774	Human	North America	USA	USA	2016	1905-07-08	HPIV3/Seattle/USA/13J5/2016	C3
KY779616	Human	North America	USA	USA	2015	1905-07-07	HPIV3/Seattle/USA/1126/2015	C3
KY779615	Human	North America	USA	USA	2015	1905-07-07	HPIV3/Seattle/USA/2429/2015	C3
KY779614	Human	North America	USA	USA	2015	1905-07-07	HPIV3/Seattle/USA/3333/2015	C3
KY779612	Human	North America	USA	USA	2015	1905-07-07	HPIV3/Seattle/USA/4362/2015	C3
KY779611	Human	North America	USA	USA	2015	1905-07-07	HPIV3/Seattle/USA/4363/2015	C3
KY779610	Human	North America	USA	USA	2015	1905-07-07	HPIV3/Seattle/USA/4379/2015	C3
KY779609	Human	North America	USA	USA	2015	1905-07-07	HPIV3/Seattle/USA/4403/2015	C3
KY779608	Human	North America	USA	USA	2015	1905-07-07	HPIV3/Seattle/USA/4407/2015	C3
KY779607	Human	North America	USA	USA	2015	1905-07-07	HPIV3/Seattle/USA/4464/2015	C3
KY779605	Human	North America	USA	USA	2015	1905-07-07	HPIV3/Seattle/USA/4470/2015	C3
KY779604	Human	North America	USA	USA	2015	1905-07-07	HPIV3/Seattle/USA/4480/2015	C3
KY779603	Human	North America	USA	USA	2015	1905-07-07	HPIV3/Seattle/USA/4490/2015	C3
KY779602	Human	North America	USA	USA	2015	1905-07-07	HPIV3/Seattle/USA/4518/2015	C3
KY779601	Human	North America	USA	USA	2015	1905-07-07	HPIV3/Seattle/USA/4539/2015	C3
KY779598	Human	North America	USA	USA	2015	1905-07-07	HPIV3/Seattle/USA/4559/2015	C3
KY779597	Human	North America	USA	USA	2015	1905-07-07	HPIV3/Seattle/USA/4561/2015	C3
KY779596	Human	North America	USA	USA	2015	1905-07-07	HPIV3/Seattle/USA/4564-2/2015	C3
KY779595	Human	North America	USA	USA	2015	1905-07-07	HPIV3/Seattle/USA/4629/2015	C3
KY779594	Human	North America	USA	USA	2015	1905-07-07	HPIV3/Seattle/USA/4634/2015	C3
KY674981	Human	North America	USA	USA	2016	1905-07-08	HPIV3/Seattle/USA/13E8/2016	C3
KY674979	Human	North America	USA	USA	2016	1905-07-08	HPIV3/Seattle/USA/13E1/2016	C3
KY674977	Human	North America	USA	USA	2016	1905-07-08	HPIV3/Seattle/USA/13D1/2016	C3
KY674975	Human	North America	USA	USA	2016	1905-07-08	HPIV3/Seattle/USA/13C7/2016	C3
KX574710	Human	North America	USA	USA	2016	1905-07-08	HPIV3/Seattle/USA/SCH11/2016	C3
KX574708	Human	North America	USA	USA	2016	1905-07-08	HPIV3/Seattle/USA/SCH2/2016	C3
KX574706	Human	North America	USA	USA	2016	1905-07-08	HPIV3/Seattle/USA/SCH7/2016	C3
KX574705	Human	North America	USA	USA	2016	1905-07-08	HPIV3/Seattle/USA/SCH1/2016	C3
MK167037	Human	North America	USA	USA	2010	1905-07-02	HPIV3/Seattle/USA/6I9/2010	C3
MF973163	Human	North America	USA	USA	2011	1905-07-03	HPIV3/Seattle/USA/7N2/2011	C3
KY986643	Human	North America	USA	USA	2010	1905-07-02	HPIV3/Seattle/USA/6L3/2010	C3
KY986642	Human	North America	USA	USA	2010	1905-07-02	HPIV3/Seattle/USA/6K3/2010	C3
KY986641	Human	North America	USA	USA	2010	1905-07-02	HPIV3/Seattle/USA/6J1/2010	C3
KY973572	Human	North America	USA	USA	2010	1905-07-02	HPIV3/Seattle/USA/6S2/2010	C3
KY973573	Human	North America	USA	USA	2010	1905-07-02	HPIV3/Seattle/USA/6Q8/2010	C3
KY973574	Human	North America	USA	USA	2010	1905-07-02	HPIV3/Seattle/USA/6Q7/2010	C3
KY973576	Human	North America	USA	USA	2010	1905-07-02	HPIV3/Seattle/USA/6P1/2010	C3
KY973579	Human	North America	USA	USA	2010	1905-07-02	HPIV3/Seattle/USA/6M9/2010	C3
KY973583	Human	North America	USA	USA	2010	1905-07-02	HPIV3/Seattle/USA/6L2/2010	C3
KY973584	Human	North America	USA	USA	2010	1905-07-02	HPIV3/Seattle/USA/6J10/2010	C3
KY973585	Human	North America	USA	USA	2010	1905-07-02	HPIV3/Seattle/USA/6J5/2010	C3
KY973586	Human	North America	USA	USA	2010	1905-07-02	HPIV3/Seattle/USA/6J4/2010	C3
KY973587	Human	North America	USA	USA	2010	1905-07-02	HPIV3/Seattle/USA/6J3/2010	C3
KY973588	Human	North America	USA	USA	2010	1905-07-02	HPIV3/Seattle/USA/6I8/2010	C3
KY973589	Human	North America	USA	USA	2010	1905-07-02	HPIV3/Seattle/USA/6I6/2010	C3
KY973590	Human	North America	USA	USA	2010	1905-07-02	HPIV3/Seattle/USA/6I5/2010	C3
KY973592	Human	North America	USA	USA	2010	1905-07-02	HPIV3/Seattle/USA/6H8/2010	C3
KY973593	Human	North America	USA	USA	2010	1905-07-02	HPIV3/Seattle/USA/6G10/2010	C3
KY973595	Human	North America	USA	USA	2010	1905-07-02	HPIV3/Seattle/USA/6F1/2010	C3
KY973596	Human	North America	USA	USA	2010	1905-07-02	HPIV3/Seattle/USA/6E9/2010	C3
KY973597	Human	North America	USA	USA	2010	1905-07-02	HPIV3/Seattle/USA/6E6/2010	C3
KY973598	Human	North America	USA	USA	2010	1905-07-02	HPIV3/Seattle/USA/6E5/2010	C3
KY674964	Human	North America	USA	USA	2012	1905-07-04	HPIV3/Seattle/USA/9N3/2012	C3
KY674939	Human	North America	USA	USA	2009	1905-07-01	HPIV3/Seattle/USA/1P5/2009	C3
KY674936	Human	North America	USA	USA	2009	1905-07-01	HPIV3/Seattle/USA/1Q1/2009	C3
KY674935	Human	North America	USA	USA	2009	1905-07-01	HPIV3/Seattle/USA/1Q2/2009	C3
KY674929	Human	North America	USA	USA	2009	1905-07-01	HPIV3/Seattle/USA/1R4/2009	C3
KY674928	Human	North America	USA	USA	2009	1905-07-01	HPIV3/Seattle/USA/1S5/2009	C3
KY674925	Human	North America	USA	USA	2009	1905-07-01	HPIV3/Seattle/USA/1T3/2009	C3
KY674924	Human	North America	USA	USA	2009	1905-07-01	HPIV3/Seattle/USA/1T7/2009	C3
KY684761	Human	North America	USA	USA	2009	1905-07-01	HPIV3/Seattle/USA/1M7/2009	C3
KY684750	Human	North America	USA	USA	2009	1905-07-01	HPIV3/Seattle/USA/1I8/2009	C3
KY684748	Human	North America	USA	USA	2009	1905-07-01	HPIV3/Seattle/USA/1F8/2009	C3
KY684747	Human	North America	USA	USA	2009	1905-07-01	HPIV3/Seattle/USA/1F7/2009	C3
KY684746	Human	North America	USA	USA	2009	1905-07-01	HPIV3/Seattle/USA/1D2/2009	C3
KY684745	Human	North America	USA	USA	2009	1905-07-01	HPIV3/Seattle/USA/1C2/2009	C3
KY684744	Human	North America	USA	USA	2009	1905-07-01	HPIV3/Seattle/USA/1E7/2009	C3
PX055924	Human	North America	USA	USA	2023	2023-02-20	USA/WA-UW-64933/2023	C3
PX055925	Human	North America	USA	USA	2023	2023-02-05	USA/WA-UW-bf54b/2023	C3
PX055926	Human	North America	USA	USA	2022	2022-10-10	USA/WA-UW-1ccbf/2022	C3
PX055927	Human	North America	USA	USA	2023	2023-05-15	USA/WA-UW-0a75c/2023	C3
PX055928	Human	North America	USA	USA	2022	2022-10-16	USA/WA-UW-dc3d6/2022	C3
PX055931	Human	North America	USA	USA	2023	2023-03-02	USA/WA-UW-68f90/2023	C3
PX055932	Human	North America	USA	USA	2023	2023-04-30	USA/WA-UW-3215c/2023	C3
PV763296	Human	North America	USA	USA	2022	2022-11-13	USA/OR-UW-efdcf/2022	C3
PV763297	Human	North America	USA	USA	2023	2023-03-07	USA/OR-UW-f35d9/2023	C3
PV763298	Human	North America	USA	USA	2023	2023-01-22	USA/OR-UW-493a4/2023	C3
PV763299	Human	North America	USA	USA	2022	2022-11-30	USA/OR-UW-558da/2022	C3
PV763300	Human	North America	USA	USA	2023	2023-03-04	USA/OR-UW-71c51/2023	C3
PV763301	Human	North America	USA	USA	2022	2022-11-14	USA/OR-UW-f3fc5/2022	C3
PV763302	Human	North America	USA	USA	2023	2023-05-03	USA/OR-UW-a3aac/2023	C3
PV763305	Human	North America	USA	USA	2023	2023-03-05	USA/OR-UW-10906/2023	C3
PV763306	Human	North America	USA	USA	2023	2023-04-10	USA/OR-UW-b6245/2023	C3
PV763308	Human	North America	USA	USA	2023	2023-04-10	USA/OR-UW-b7eda/2023	C3
PV763310	Human	North America	USA	USA	2023	2023-02-28	USA/OR-UW-234fb/2023	C3
PV763311	Human	North America	USA	USA	2023	2023-02-28	USA/OR-UW-86431/2023	C3
PV763312	Human	North America	USA	USA	2023	2023-03-19	USA/OR-UW-9903f/2023	C3
PV763313	Human	North America	USA	USA	2023	2023-03-22	USA/OR-UW-3ffb1/2023	C3
PV763315	Human	North America	USA	USA	2023	2023-04-15	USA/OR-UW-485f1/2023	C3
PV763316	Human	North America	USA	USA	2023	2023-05-02	USA/OR-UW-e5812/2023	C3
PV763318	Human	North America	USA	USA	2023	2023-05-01	USA/OR-UW-caaa5/2023	C3
PV763320	Human	North America	USA	USA	2023	2023-05-01	USA/OR-UW-f2c78/2023	C3
PV763321	Human	North America	USA	USA	2022	2022-11-28	USA/OR-UW-5862c/2022	C3
PV763322	Human	North America	USA	USA	2023	2023-03-01	USA/OR-UW-c48f6/2023	C3
PV642243	Human	North America	USA	USA	2023	2023-01-22	USA/WA-UW-9a238/2023	C3
PV642244	Human	North America	USA	USA	2022	2022-11-09	USA/WA-UW-16984/2022	C3
PV642245	Human	North America	USA	USA	2023	2023-03-28	USA/WA-UW-c91f2/2023	C3
PV642249	Human	North America	USA	USA	2023	2023-02-01	USA/WA-UW-15e0a/2023	C3
PV642250	Human	North America	USA	USA	2022	2022-08-22	USA/WA-UW-5a23f/2022	C3
PV648978	Human	North America	USA	USA	2023	2023-01-02	USA/OR-UW-87b9e/2023	C3
PV660478	Human	North America	USA	USA	2023	2023-02-11	USA/OR-UW-223f3/2023	C3
PV660479	Human	North America	USA	USA	2022	2022-11-02	USA/OR-UW-86d7c/2022	C3
PV660480	Human	North America	USA	USA	2023	2023-05-21	USA/OR-UW-515d9/2023	C3
PV660481	Human	North America	USA	USA	2022	2022-07-24	USA/OR-UW-19227/2022	C3
PV660482	Human	North America	USA	USA	2023	2023-02-22	USA/WA-UW-6e74b/2023	C3
PV498573	Human	North America	USA	USA	2023	2023-01-29	USA/WA-UW-d6f59/2023	C3
PV498574	Human	North America	USA	USA	2022	2022-11-06	USA/WA-UW-cc1aa/2022	C3
PV498577	Human	North America	USA	USA	2022	2022-12-04	USA/WA-UW-d6d3b/2022	C3
PV498578	Human	North America	USA	USA	2023	2023-03-22	USA/WA-UW-aaa7a/2023	C3
PV498579	Human	North America	USA	USA	2023	2023-05-24	USA/WA-UW-d25bd/2023	C3
PV498580	Human	North America	USA	USA	2023	2023-02-11	USA/WA-UW-ecbfe/2023	C3
PV498581	Human	North America	USA	USA	2023	2023-02-08	USA/WA-UW-2e2a5/2023	C3
PV260541	Human	North America	USA	USA	2024	2024-06-08	HPIV-3/human/USA/MA-Broad_MGH-21640/2024	C3
PV260542	Human	North America	USA	USA	2024	2024-11-07	HPIV-3/human/USA/MA-Broad_MGH-21849/2024	C3
PV260543	Human	North America	USA	USA	2023	2023-12-01	HPIV-3/human/USA/MA-Broad_MGH-16169/2023	C3
PV260544	Human	North America	USA	USA	2024	2024-07-21	HPIV-3/human/USA/MA-Broad_MGH-21683/2024	C3
PQ736590	Human	Asia	China	CHN	2024	2024-08-26	PIV3/Kunming/870/2024	C3
PQ736591	Human	Asia	China	CHN	2024	2024-08-12	PIV3/Kunming/817/2024	C3
PQ736592	Human	Asia	China	CHN	2024	2024-07-29	PIV3/Kunming/762/2024	C3
PQ736593	Human	Asia	China	CHN	2024	2024-07-29	PIV3/Kunming/758/2024	C3
PQ763406	Human	Asia	China	CHN	2024	2024-08-05	PIV3/Kunming/800/2024	C3
PQ763407	Human	Asia	China	CHN	2024	2024-08-10	PIV3/Kunming/2735/2024	C3
PQ541028	Human	Europe	France	FRA	2022	2022-06-21	C3	C3
PQ541029	Human	Europe	France	FRA	2022	2022-06-21	C3	C3
PQ541030	Human	Europe	France	FRA	2022	2022-11-28	P1	C3
PQ541031	Human	Europe	France	FRA	2022	2022-12-19	P2	C3
PQ541034	Human	Europe	France	FRA	2022	2022-12-05	P6	C3
PQ541036	Human	Europe	France	FRA	2023	2023-12-17	P8	C3
PQ541038	Human	Europe	France	FRA	2022	2022	P11	C3
PQ541039	Human	Europe	France	FRA	2022	2022-12-20	P13ok	C3
PQ541040	Human	Europe	France	FRA	2023	2023-12-03	P15ok	C3
PQ541041	Human	Europe	France	FRA	2022	2022-12-15	P17ok	C3
PQ541042	Human	Europe	France	FRA	2023	2023-03-30	C9ok	C3
PQ541045	Human	Europe	France	FRA	2023	2023-01-15	P18ok	C3
PQ541046	Human	Europe	France	FRA	2023	2023-01-15	P20ok	C3
PQ236515	Human	North America	USA	USA	2023	2023-04-28	GA_EHC_7118H	C3
OQ981712	Human	Asia	China	CHN	2015	2015-05-08	HPIV3/China_Beijing/BCH20150780/2015	C3
OQ981713	Human	Asia	China	CHN	2015	2015-05-12	HPIV3/China_Beijing/BCH20150797/2015	C3
OQ981714	Human	Asia	China	CHN	2015	2015-07-16	HPIV3/China_Beijing/BCH20150924/2015	C3
OQ981715	Human	Asia	China	CHN	2015	2015-09-01	HPIV3/China_Beijing/BCH20151012/2015	C3
OQ981716	Human	Asia	China	CHN	2015	2015-10-23	HPIV3/China_Beijing/BCH20151067/2015	C3
OQ981717	Human	Asia	China	CHN	2016	2016-01-07	HPIV3/China_Beijing/BCH20160015/2016	C3
OQ981718	Human	Asia	China	CHN	2016	2016-03-07	HPIV3/China_Beijing/BCH20160110/2016	C3
OQ981719	Human	Asia	China	CHN	2016	2016-04-26	HPIV3/China_Beijing/BCH20160184/2016	C3
OQ981720	Human	Asia	China	CHN	2016	2016-05-06	HPIV3/China_Beijing/BCH20160189/2016	C3
OQ981721	Human	Asia	China	CHN	2016	2016-08-18	HPIV3/China_Beijing/BCH20160445/2016	C3
OQ981722	Human	Asia	China	CHN	2016	2016-11-10	HPIV3/China_Beijing/BCH20160620/2016	C3
OQ981723	Human	Asia	China	CHN	2017	2017-02-09	HPIV3/China_Beijing/BCH20170125/2017	C3
OQ981724	Human	Asia	China	CHN	2017	2017-06-26	HPIV3/China_Beijing/BCH20170290/2017	C3
OQ981725	Human	Asia	China	CHN	2017	2017-07-03	HPIV3/China_Beijing/BCH20170298/2017	C3
OQ981726	Human	Asia	China	CHN	2017	2017-08-18	HPIV3/China_Beijing/BCH20170368/2017	C3
OQ981727	Human	Asia	China	CHN	2017	2017-10-18	HPIV3/China_Beijing/BCH20170451/2017	C3
OQ981728	Human	Asia	China	CHN	2017	2017-12-01	HPIV3/China_Beijing/BCH20170582/2017	C3
OQ981729	Human	Asia	China	CHN	2019	2019-01-18	HPIV3/China_Beijing/BCH20190096/2019	C3
OQ981730	Human	Asia	China	CHN	2019	2019-02-03	HPIV3/China_Beijing/BCH20190234/2019	C3
OQ981731	Human	Asia	China	CHN	2019	2019-03-04	HPIV3/China_Beijing/BCH20190337/2019	C3
OQ981732	Human	Asia	China	CHN	2019	2019-03-12	HPIV3/China_Beijing/BCH20190362/2019	C3
OQ981733	Human	Asia	China	CHN	2019	2019-03-19	HPIV3/China_Beijing/BCH20190390/2019	C3
OQ981734	Human	Asia	China	CHN	2019	2019-04-18	HPIV3/China_Beijing/BCH20190502/2019	C3
OQ981735	Human	Asia	China	CHN	2019	2019-05-09	HPIV3/China_Beijing/BCH20190558/2019	C3
OQ981736	Human	Asia	China	CHN	2019	2019-05-13	HPIV3/China_Beijing/BCH20190563/2019	C3
OQ981737	Human	Asia	China	CHN	2019	2019-05-14	HPIV3/China_Beijing/BCH20190565/2019	C3
OQ981738	Human	Asia	China	CHN	2019	2019-05-17	HPIV3/China_Beijing/BCH20190570/2019	C3
OQ981739	Human	Asia	China	CHN	2019	2019-06-21	HPIV3/China_Beijing/BCH20190595/2019	C3
OQ981740	Human	Asia	China	CHN	2019	2019-07-01	HPIV3/China_Beijing/BCH20190607/2019	C3
OQ981741	Human	Asia	China	CHN	2019	2019-08-07	HPIV3/China_Beijing/BCH20190663/2019	C3
OQ981742	Human	Asia	China	CHN	2019	2019-09-27	HPIV3/China_Beijing/BCH20190727/2019	C3
OQ981743	Human	Asia	China	CHN	2019	2019-09-29	HPIV3/China_Beijing/BCH20190728/2019	C3
OQ981744	Human	Asia	China	CHN	2019	2019-09-29	HPIV3/China_Beijing/BCH20190730/2019	C3
OQ981745	Human	Asia	China	CHN	2019	2019-09-30	HPIV3/China_Beijing/BCH20190733/2019	C3
OQ981746	Human	Asia	China	CHN	2019	2019-10-08	HPIV3/China_Beijing/BCH20190734/2019	C3
OQ981747	Human	Asia	China	CHN	2019	2019-10-21	HPIV3/China_Beijing/BCH20190743/2019	C3
OQ981748	Human	Asia	China	CHN	2019	2019-10-23	HPIV3/China_Beijing/BCH20190746/2019	C3
OQ981749	Human	Asia	China	CHN	2019	2019-10-28	HPIV3/China_Beijing/BCH20190753/2019	C3
OQ981750	Human	Asia	China	CHN	2019	2019-11-04	HPIV3/China_Beijing/BCH20190758/2019	C3
OQ981751	Human	Asia	China	CHN	2019	2019-11-11	HPIV3/China_Beijing/BCH20190766/2019	C3
OQ981752	Human	Asia	China	CHN	2019	2019-11-11	HPIV3/China_Beijing/BCH20190767/2019	C3
OQ981753	Human	Asia	China	CHN	2019	2019-11-11	HPIV3/China_Beijing/BCH20190768/2019	C3
OQ981754	Human	Asia	China	CHN	2019	2019-12-02	HPIV3/China_Beijing/BCH20190829/2019	C3
OQ981755	Human	Asia	China	CHN	2019	2019-12-03	HPIV3/China_Beijing/BCH20190839/2019	C3
OQ981756	Human	Asia	China	CHN	2019	2019-12-09	HPIV3/China_Beijing/BCH20190861/2019	C3
OQ981757	Human	Asia	China	CHN	2019	2019-12-10	HPIV3/China_Beijing/BCH20190878/2019	C3
OQ981758	Human	Asia	China	CHN	2019	2019-12-16	HPIV3/China_Beijing/BCH20190903/2019	C3
OQ981759	Human	Asia	China	CHN	2019	2019-12-17	HPIV3/China_Beijing/BCH20190912/2019	C3
OQ981760	Human	Asia	China	CHN	2019	2019-12-25	HPIV3/China_Beijing/BCH20190973/2019	C3
OQ981761	Human	Asia	China	CHN	2020	2020-01-09	HPIV3/China_Beijing/BCH20200037/2020	C3
OQ981762	Human	Asia	China	CHN	2020	2020-01-13	HPIV3/China_Beijing/BCH20200041/2020	C3
OQ981763	Human	Asia	China	CHN	2020	2020-01-20	HPIV3/China_Beijing/BCH20200077/2020	C3
OQ981764	Human	Asia	China	CHN	2020	2020-01-21	HPIV3/China_Beijing/BCH20200090/2020	C3
OQ981765	Human	Asia	China	CHN	2020	2020-03-19	HPIV3/China_Beijing/BCH20200440/2020	C3
OQ981766	Human	Asia	China	CHN	2020	2020-03-20	HPIV3/China_Beijing/BCH20200450/2020	C3
OQ981767	Human	Asia	China	CHN	2017	2017-09-13	HPIV3/China_Beijing/BCH17080/2017	C3
OQ981768	Human	Asia	China	CHN	2018	2018-05-30	HPIV3/China_Beijing/BCH18024/2018	C3
OQ981769	Human	Asia	China	CHN	2018	2018-03-26	HPIV3/China_Guangdong/GZFE17033/2018	C3
OQ981770	Human	Asia	China	CHN	2018	2018-04-06	HPIV3/China_Guangdong/GZFE17038/2018	C3
OQ981771	Human	Asia	China	CHN	2018	2018-04-25	HPIV3/China_Guangdong/GZFE17044/2018	C3
OQ981772	Human	Asia	China	CHN	2018	2018-04-25	HPIV3/China_Guangdong/GZFE17046/2018	C3
OQ981773	Human	Asia	China	CHN	2018	2018-04-25	HPIV3/China_Guangdong/GZFE17049/2018	C3
OQ981774	Human	Asia	China	CHN	2018	2018-05-17	HPIV3/China_Guangdong/GZFE17067/2018	C3
OQ981775	Human	Asia	China	CHN	2018	2018-05-17	HPIV3/China_Guangdong/GZFE17096/2018	C3
OQ981776	Human	Asia	China	CHN	2018	2018-08-22	HPIV3/China_Guangdong/GZFE17127/2018	C3
OQ981777	Human	Asia	China	CHN	2018	2018-10-29	HPIV3/China_Guangdong/GZFE17159/2018	C3
OQ981778	Human	Asia	China	CHN	2018	2018-07-16	HPIV3/China_Guangdong/GZFE18027/2018	C3
OQ981779	Human	Asia	China	CHN	2018	2018-09-19	HPIV3/China_Guangdong/GZFE18089/2018	C3
OQ981780	Human	Asia	China	CHN	2019	2019-04-26	HPIV3/China_Guangdong/GZFE19008/2019	C3
OQ981781	Human	Asia	China	CHN	2019	2019-08-21	HPIV3/China_Guangdong/GZFE19065/2019	C3
OQ981782	Human	Asia	China	CHN	2019	2019-11-29	HPIV3/China_Guangdong/GZFE19196/2019	C3
OQ981783	Human	Asia	China	CHN	2017	2017-12-18	HPIV3/China_Guiyang/GY17020/2017	C3
OQ981784	Human	Asia	China	CHN	2017	2017-12-24	HPIV3/China_Guiyang/GY17027/2017	C3
OQ981785	Human	Asia	China	CHN	2018	2018-04-17	HPIV3/China_Guiyang/GY18077/2018	C3
OQ981786	Human	Asia	China	CHN	2018	2018-05-10	HPIV3/China_Guiyang/GY18090/2018	C3
OQ981787	Human	Asia	China	CHN	2019	2019-04-02	HPIV3/China_Guiyang/GY19052/2019	C3
OQ981788	Human	Asia	China	CHN	2018	2018-07-18	HPIV3/China_Liaoning/SJ18114/2018	C3
OQ981789	Human	Asia	China	CHN	2017	2017-10-12	HPIV3/China_Ningxia/YC17071/2017	C3
OQ981790	Human	Asia	China	CHN	2017	2017-10-20	HPIV3/China_Ningxia/YC17084/2017	C3
OQ981791	Human	Asia	China	CHN	2017	2017-12-04	HPIV3/China_Ningxia/YC17193/2017	C3
OQ981792	Human	Asia	China	CHN	2018	2018-06-04	HPIV3/China_Ningxia/YC18058/2018	C3
OQ981793	Human	Asia	China	CHN	2018	2018-06-14	HPIV3/China_Ningxia/YC18065/2018	C3
OQ981794	Human	Asia	China	CHN	2018	2018-06-24	HPIV3/China_Ningxia/YC18068/2018	C3
OQ981795	Human	Asia	China	CHN	2018	2018-07-26	HPIV3/China_Ningxia/YC18084/2018	C3
OQ981796	Human	Asia	China	CHN	2018	2018-07-26	HPIV3/China_Ningxia/YC18085/2018	C3
OQ981797	Human	Asia	China	CHN	2019	2019-03-28	HPIV3/China_Ningxia/YC19024/2019	C3
OQ981798	Human	Asia	China	CHN	2019	2019-07-08	HPIV3/China_Ningxia/YC19075/2019	C3
OQ981799	Human	Asia	China	CHN	2018	2018-03-13	HPIV3/China_Zhejiang/WZ17121/2018	C3
OQ981800	Human	Asia	China	CHN	2018	2018-03-16	HPIV3/China_Zhejiang/WZ17130/2018	C3
OQ981801	Human	Asia	China	CHN	2018	2018-03-27	HPIV3/China_Zhejiang/WZ17143/2018	C3
OQ981802	Human	Asia	China	CHN	2018	2018-04-11	HPIV3/China_Zhejiang/WZ17157/2018	C3
OQ981803	Human	Asia	China	CHN	2018	2018-04-11	HPIV3/China_Zhejiang/WZ17159/2018	C3
OQ981804	Human	Asia	China	CHN	2018	2018-04-16	HPIV3/China_Zhejiang/WZ17166/2018	C3
OQ981805	Human	Asia	China	CHN	2018	2018-04-17	HPIV3/China_Zhejiang/WZ17167/2018	C3
OQ981806	Human	Asia	China	CHN	2018	2018-05-07	HPIV3/China_Zhejiang/WZ17187/2018	C3
OQ981807	Human	Asia	China	CHN	2018	2018-05-17	HPIV3/China_Zhejiang/WZ17193/2018	C3
OQ981808	Human	Asia	China	CHN	2018	2018-05-24	HPIV3/China_Zhejiang/WZ17195/2018	C3
OQ981809	Human	Asia	China	CHN	2018	2018-10-19	HPIV3/China_Zhejiang/WZ17234/2018	C3
OQ981810	Human	Asia	China	CHN	2018	2018-11-26	HPIV3/China_Zhejiang/WZ17275/2018	C3
OQ981811	Human	Asia	China	CHN	2019	2019-03-05	HPIV3/China_Zhejiang/WZ17395/2019	C3
OQ981812	Human	Asia	China	CHN	2019	2019-10-11	HPIV3/China_Zhejiang/WZ17443/2019	C3
PP909812	Human	Europe	Netherlands	NLD	2010	2010-03-27	UMCU-10-012854	C3
LC817394	Human	Asia	Japan	JPN	2021	2021	PIV3_Fukushima_HR111_2021	C3
LC817400	Human	Asia	Japan	JPN	2023	2023	PIV3_Fukushima_OR815_2023	C3
PP593216	Human	North America	USA	USA	2023	2023-05-24	ASU105550	C3
PP419962	Human	Asia	Thailand	THA	2023	2023-03-20	HPIV/Thailand/CU-PEH230214-TTN/2023	C3
PP411993	Human	Asia	Thailand	THA	2023	2023-02-10	PEH230102	C3
PP411994	Human	Asia	Thailand	THA	2023	2023-01-20	PEH230050	C3
PP411995	Human	Asia	Thailand	THA	2023	2023-05-25	PEH230408	C3
PP411996	Human	Asia	Thailand	THA	2023	2023-01-11	PEH230030	C3
PP411997	Human	Asia	Thailand	THA	2023	2023-04-12	PEH230274	C3
OR416974	Human	North America	USA	USA	2010	2010	CI-3	C3
OR416975	Human	North America	USA	USA	2010	2010	CI-4	C3
OR416976	Human	North America	USA	USA	2010	2010	CI-18	C3
OR416977	Human	North America	USA	USA	2010	2010	CI-25	C3
OR416978	Human	North America	USA	USA	2010	2010	CI-21	C3
OR416979	Human	North America	USA	USA	2010	2010	CI-14	C3
OR416980	Human	North America	USA	USA	2010	2010	CI-28	C3
OR416981	Human	North America	USA	USA	2010	2010	CI-27	C3
OR416982	Human	North America	USA	USA	2010	2010	CI-19	C3
OR416983	Human	North America	USA	USA	2010	2010	CI-20	C3
OR416984	Human	North America	USA	USA	2010	2010	CI-23	C3
OR416985	Human	North America	USA	USA	2010	2010	CI-30	C3
OR416986	Human	North America	USA	USA	2010	2010	CI-24	C3
OQ848507	Human	North America	USA	USA	2011	2011-01	HPIV3/USA/7G8/2011	C3
OQ848510	Human	North America	USA	USA	2011	2011-01	HPIV3/USA/7J7/2011	C3
OQ848511	Human	North America	USA	USA	2011	2011-02	HPIV3/USA/7K7/2011	C3
OQ848512	Human	North America	USA	USA	2011	2011-02	HPIV3/USA/7K8/2011	C3
OQ848514	Human	North America	USA	USA	2011	2011-02	HPIV3/USA/7N2/2011	C3
OQ848516	Human	North America	USA	USA	2011	2011-03	HPIV3/USA/7O4/2011	C3
OQ848517	Human	North America	USA	USA	2011	2011-04	HPIV3/USA/8A1/2011	C3
OQ848518	Human	North America	USA	USA	2011	2011-04	HPIV3/USA/8A9/2011	C3
OQ848523	Human	North America	USA	USA	2011	2011-06	HPIV3/USA/8E5/2011	C3
OQ848524	Human	North America	USA	USA	2011	2011-05	HPIV3/USA/8D3/2011	C3
OQ848553	Human	North America	USA	USA	2010	2010-09	HPIV3/USA/6Q7/2010	C3
OQ848554	Human	North America	USA	USA	2011	2011-01	HPIV3/USA/7F10/2011	C3
OQ848555	Human	North America	USA	USA	2011	2011-04	HPIV3/USA/8A6/2011	C3
OQ848556	Human	North America	USA	USA	2011	2011-04	HPIV3/USA/8A8/2011	C3
OQ848557	Human	North America	USA	USA	2011	2011-05	HPIV3/USA/8B4/2011	C3
OQ848558	Human	North America	USA	USA	2011	2011-05	HPIV3/USA/8C2/2011	C3
OQ848559	Human	North America	USA	USA	2011	2011-05	HPIV3/USA/8C7/2011	C3
OQ848560	Human	North America	USA	USA	2011	2011-05	HPIV3/USA/8C9/2011	C3
OQ848561	Human	North America	USA	USA	2011	2011-05	HPIV3/USA/8D4/2011	C3
OQ848562	Human	North America	USA	USA	2011	2011-05	HPIV3/USA/8E4/2011	C3
OQ785280	Human	Asia	China	CHN	2022	2022	NICU/BJ/CHN/2022	C3
MZ326142	Human	Asia	China	CHN	2018	2018	ZJWZ3	C3
MZ326143	Human	Asia	China	CHN	2018	2018	ZJHL59	C3
ON778021	Human	North America	USA	USA	2019	2019-10-15	PIV3_1	C3
ON778022	Human	North America	USA	USA	2019	2019-10-21	PIV3_2	C3
ON778023	Human	North America	USA	USA	2021	2021-05-13	PIV3_3	C3
ON778024	Human	North America	USA	USA	2021	2021-05-25	PIV3_4	C3
MH828695	Human	Asia	Viet Nam	VNM	2014	2014-12-17	vzhpiv31	C3
MH828696	Human	Asia	Viet Nam	VNM	2014	2014-01-10	vzhpiv32	C3
MH828697	Human	Asia	Viet Nam	VNM	2014	2014-02-07	vzhpiv33	C3
MH828698	Human	Asia	Viet Nam	VNM	2014	2014-01-23	vzhpiv34	C3
MH828699	Human	Asia	Viet Nam	VNM	2015	2015-01-15	vzhpiv35	C3
MH828700	Human	Asia	Viet Nam	VNM	2015	2015-06-17	vzhpiv36	C3
MH828701	Human	Asia	Viet Nam	VNM	2015	2015-03-13	vzhpiv37	C3
MH828702	Human	Asia	Viet Nam	VNM	2014	2014-12-22	vzhpiv38	C3
MW052043	Human	North America	USA	USA	2019	2019	HPIV3/Seattle/USA/SC2273/2019	C3
MW052044	Human	North America	USA	USA	2019	2019	HPIV3/Seattle/USA/SC2318/2019	C3
MW052045	Human	North America	USA	USA	2019	2019	HPIV3/Seattle/USA/SC2960/2019	C3
LC654459	Human	North America	USA	USA	2018	2018-06-18	NIID_79133_1_2019	C3
MZ439825	Human	North America	USA	USA	2021	2021	HPIV3/Seattle/USA/13897/2021	C3
MW575663	Human	Asia	China	CHN	2014	2014	PUMCH13961/2014	C3
MT374082	Human	Asia	China	CHN	2017	2017-02	HPIV3LZ1728C19	C3
MT118696	Human	North America	USA	USA	2019	2019	2019_1754	C3
MT118697	Human	North America	USA	USA	2019	2019	2019_1836	C3
MT118699	Human	North America	USA	USA	2019	2019	2019_1930	C3
MT118701	Human	North America	USA	USA	2019	2019	2019_2141	C3
MT118702	Human	North America	USA	USA	2019	2019	2019_2179	C3
MT118709	Human	North America	USA	USA	2019	2019	2019_2470	C3
MT118710	Human	North America	USA	USA	2019	2019	2019_2525	C3
MT118712	Human	North America	USA	USA	2019	2019	2019_2581	C3
MT118713	Human	North America	USA	USA	2019	2019	2019_2755	C3
MT118714	Human	North America	USA	USA	2019	2019	2019_2846	C3
LC530051	Human	Asia	Japan	JPN	2019	2019-06-19	sugckmmaht NGO4	C3
MN145874	Human	Asia	China	CHN	2017	2017-03	HPIV3/08/ZJ/CHN/2017	C3
MN145875	Human	Asia	China	CHN	2017	2017-03	HPIV3/06/ZJ/CHN/2017	C3
MN306039	Human	North America	USA	USA	2019	2019	HPIV3/Seattle/USA/SC0767/2019	C3
MN306055	Human	North America	USA	USA	2019	2019	HPIV3/Seattle/USA/SC9475/2019	C3
MH428627	Human	Africa	Uganda	UGA	2017	2017-01	UG-KAN-RW-2017	C3
MH685716	Human	Africa	Uganda	UGA	2013	2013	E0-059	C3
MH006643	Human	Asia	Viet Nam	VNM	2010	2010-01-05	HPIV3/VietNam/032/2010	C3
MF973169	Human	North America	USA	USA	2010	2010	HPIV3/Seattle/USA/7E1/2010	C3
MF973170	Human	North America	USA	USA	2011	2011	HPIV3/Seattle/USA/7J10/2011	C3
MF973171	Human	North America	USA	USA	2011	2011	HPIV3/Seattle/USA/7I2/2011	C3
MF973173	Human	North America	USA	USA	2011	2011	HPIV3/Seattle/USA/7M9/2011	C3
MF973175	Human	North America	USA	USA	2011	2011	HPIV3/Seattle/USA/7K7/2011	C3
MF973176	Human	North America	USA	USA	2011	2011	HPIV3/Seattle/USA/7K8/2011	C3
MF973177	Human	North America	USA	USA	2011	2011	HPIV3/Seattle/USA/7N10/2011	C3
MF973179	Human	North America	USA	USA	2011	2011	HPIV3/Seattle/USA/7P5/2011	C3
MF973180	Human	North America	USA	USA	2011	2011	HPIV3/Seattle/USA/7Q5/2011	C3
MF973182	Human	North America	USA	USA	2011	2011	HPIV3/Seattle/USA/7R10/2011	C3
MF973183	Human	North America	USA	USA	2011	2011	HPIV3/Seattle/USA/7R4/2011	C3
MF973184	Human	North America	USA	USA	2011	2011	HPIV3/Seattle/USA/7S10/2011	C3
MF973185	Human	North America	USA	USA	2011	2011	HPIV3/Seattle/USA/7S3/2011	C3
MF973186	Human	North America	USA	USA	2011	2011	HPIV3/Seattle/USA/7S5/2011	C3
MF973189	Human	North America	USA	USA	2011	2011	HPIV3/Seattle/USA/7T10/2011	C3
MF973190	Human	North America	USA	USA	2011	2011	HPIV3/Seattle/USA/7T3/2011	C3
MF973191	Human	North America	USA	USA	2011	2011	HPIV3/Seattle/USA/7T7/2011	C3
MF973192	Human	North America	USA	USA	2011	2011	HPIV3/Seattle/USA/7T8/2011	C3
MF554716	Human	North America	USA	USA	2009	2009	HPIV3/Seattle/USA/2D5/2009	C3
MF554717	Human	North America	USA	USA	2009	2009	HPIV3/Seattle/USA/2A8/2009	C3
MF554718	Human	North America	USA	USA	2009	2009	HPIV3/Seattle/USA/2T2/2009	C3
MF554722	Human	North America	USA	USA	2009	2009	HPIV3/Seattle/USA/2O10/2009	C3
MF554723	Human	North America	USA	USA	2009	2009	HPIV3/Seattle/USA/2O8/2009	C3
MF554725	Human	North America	USA	USA	2009	2009	HPIV3/Seattle/USA/2F10/2009	C3
MF554729	Human	North America	USA	USA	2009	2009	HPIV3/Seattle/USA/2D3/2009	C3
MF118140	Human	North America	USA	USA	2015	2015	HPIV3/Seattle/USA/5840/2015	C3
MF118141	Human	North America	USA	USA	2015	2015	HPIV3/Seattle/USA/5875/2015	C3
KF687326	Human	North America	Mexico	MEX	2006	2006-06-12	HPIV3/MEX/2841/2006	C3
KF687343	Human	South America	Argentina	ARG	2006	2006-07-06	HPIV3/ARG/13009/2006	C3
KF687351	Human	Europe	France	FRA	2008	2008-01-04	HPIV3/FRA/28015134/2008	C3
PQ241450	Human	North America	USA	USA	2023	2023-04-19	GA_EHC_7145I	C3
PQ541368	Human	Asia	China	CHN	2023	2023-01-01	HPIV3-1-Wuxi	C3
PQ541369	Human	Asia	China	CHN	2022	2022	HPIV3-2-Wuxi	C3
PQ541370	Human	Asia	China	CHN	2022	2022	HPIV3-3-Wuxi	C3
PQ541371	Human	Asia	China	CHN	2022	2022	HPIV3-4-Wuxi	C3
PQ541372	Human	Asia	China	CHN	2022	2022	HPIV3-5-Wuxi	C3
PQ541374	Human	Asia	China	CHN	2023	2023	HPIV3-7-Wuxi	C3
PQ541375	Human	Asia	China	CHN	2023	2023	HPIV3-8-Wuxi	C3
MH892410	Human	Europe	Netherlands	NLD	2013	29-Nov-2013	t146a305_HPIV3	C3
MH892409	Human	Europe	Netherlands	NLD	2016	01-Aug-2016	t146a304_HPIV3	C3
MH411617	Human	Asia	China	CHN	2017	24-Apr-2017	PIV3-15462	C3
MH678693	Human	Europe	United Kingdom	GBR	2015	Apr-2015	HPIV3/UK/395/04/2015	C3
MH678692	Human	Europe	United Kingdom	GBR	2014	Feb-2014	HPIV3/UK/390/02/2014	C3
MH678691	Human	Europe	United Kingdom	GBR	2015	Apr-2015	HPIV3/UK/371/04/2015	C3
MH678690	Human	Europe	United Kingdom	GBR	2015	Mar-2015	HPIV3/UK/362/03/2015	C3
MH678686	Human	Europe	United Kingdom	GBR	2014	Jul-2014	HPIV3/UK/30/07/2014	C3
MH678685	Human	Europe	United Kingdom	GBR	2014	Jun-2014	HPIV3/UK/21/06/2014	C3
MH678683	Human	Europe	United Kingdom	GBR	2014	Nov-2014	HPIV3/UK/14/11/2014	C3
MH678680	Human	Europe	United Kingdom	GBR	2013	Apr-2013	HPIV3/UK/153/04/2013	C3
MH678678	Human	Europe	United Kingdom	GBR	2013	Feb-2013	HPIV3/UK/128/02/2013	C3
MH678676	Human	Europe	United Kingdom	GBR	2012	Jul-2012	HPIV3/UK/113/07/2012	C3
MH678675	Human	Europe	United Kingdom	GBR	2012	Jun-2012	HPIV3/UK/112/06/2012	C3
MG773276	Human	South America	Argentina	ARG	2017	19-Jul-2017	HPIV3/BuenosAires/ARG/002/2017	C3
MG773275	Human	South America	Argentina	ARG	2016	29-Jul-2016	HPIV3/BuenosAires/ARG/001/2016	C3
MH006679	Human	Asia	Vietnam	VNM	2010	17-Mar-2010	HPIV3/VietNam/101/2010	C3
MH006676	Human	Asia	Vietnam	VNM	2009	10-Dec-2009	HPIV3/VietNam/098/2009	C3
MH006674	Human	Asia	Vietnam	VNM	2009	28-Dec-2009	HPIV3/VietNam/096/2009	C3
MH006672	Human	Asia	Vietnam	VNM	2010	28-May-2010	HPIV3/VietNam/094/2010	C3
MH006658	Human	Asia	Vietnam	VNM	2009	18-Dec-2009	HPIV3/VietNam/078/2009	C3
MH006654	Human	Asia	Vietnam	VNM	2009	05-Nov-2009	HPIV3/VietNam/074/2009	C3
MH006647	Human	Asia	Vietnam	VNM	2009	26-Mar-2009	HPIV3/VietNam/052/2009	C3
MH006646	Human	Asia	Vietnam	VNM	2009	17-Mar-2009	HPIV3/VietNam/051/2009	C3
MH006642	Human	Asia	Vietnam	VNM	2009	01-Dec-2009	HPIV3/VietNam/030/2009	C3
MH006641	Human	Asia	Vietnam	VNM	2009	24-Nov-2009	HPIV3/VietNam/029/2009	C3
MH006640	Human	Asia	Vietnam	VNM	2009	11-Nov-2009	HPIV3/VietNam/028/2009	C3
MH006639	Human	Asia	Vietnam	VNM	2009	10-Jun-2009	HPIV3/VietNam/025/2009	C3
MH006638	Human	Asia	Vietnam	VNM	2009	01-Jun-2009	HPIV3/VietNam/024/2009	C3
MH006636	Human	Asia	Vietnam	VNM	2009	12-May-2009	HPIV3/VietNam/022/2009	C3
MH006635	Human	Asia	Vietnam	VNM	2009	12-May-2009	HPIV3/VietNam/021/2009	C3
MH006634	Human	Asia	Vietnam	VNM	2009	09-Apr-2009	HPIV3/VietNam/020/2009	C3
MH006633	Human	Asia	Vietnam	VNM	2009	02-Apr-2009	HPIV3/VietNam/019/2009	C3
MH006631	Human	Asia	Vietnam	VNM	2009	30-Mar-2009	HPIV3/VietNam/017/2009	C3
MF987836	Human	South America	Brazil	BRA	2010	14-Jan-2010	STA762	C3
MF034895	Human	North America	USA	USA	2016	02-Jun-2016	hPIV3/USA/ACRI_108/2016	C3
MF034894	Human	North America	USA	USA	2016	01-Jun-2016	hPIV3/USA/ACRI_106/2016	C3
MF034890	Human	North America	USA	USA	2016	07-Jun-2016	hPIV3/USA/UAMS_038/2016	C3
MF034889	Human	North America	USA	USA	2016	26-May-2016	hPIV3/USA/UAMS_034/2016	C3
KM190938	Human	Asia	Thailand	THA	2012	21-Feb-2012	VIROAF11	C3
KF687332	Human	North America	Mexico	MEX	2009	11-Feb-2009	HPIV3/MEX/4638/2009	C3
KF687330	Human	North America	Mexico	MEX	2008	11-Mar-2008	HPIV3/MEX/4169/2008	C3
KF687328	Human	North America	Mexico	MEX	2007	04-Mar-2007	HPIV3/MEX/3640/2007	C3
KF687327	Human	North America	Mexico	MEX	2007	16-Feb-2007	HPIV3/MEX/3593/2007	C3
KF687324	Human	North America	Mexico	MEX	2006	31-May-2006	HPIV3/MEX/2822/2006	C3
KF687322	Human	North America	Mexico	MEX	2005	07-Feb-2005	HPIV3/MEX/1512/2005	C3
KF530250	Human	North America	Mexico	MEX	2006	20-Feb-2006	HPIV3/MEX/2545/2006	C3
KF530234	Human	North America	Mexico	MEX	2005	11-Feb-2005	HPIV3/MEX/1526/2005	C3
KJ672603	Human	South America	Peru	PER	2008	18-Dec-2008	HPIV3/Homo sapiens/PER/FLA5080/2008	C3
KJ672600	Human	South America	Peru	PER	2009	22-Apr-2009	HPIV3/Homo sapiens/PER/FLA7405/2009	C3
KJ672594	Human	South America	Peru	PER	2009	11-Apr-2009	HPIV3/Homo sapiens/PER/FLA6722/2009	C3
KJ672569	Human	South America	Peru	PER	2011	21-Jun-2011	HPIV3/Homo sapiens/PER/CFI1376/2011	C3
KJ672566	Human	South America	Peru	PER	2010	01-Jun-2010	HPIV3/Homo sapiens/PER/FLI1374/2010	C3
KJ672562	Human	South America	Peru	PER	2009	25-Mar-2009	HPIV3/Homo sapiens/PER/FLA6503/2009	C3
KJ672540	Human	South America	Peru	PER	2009	25-May-2009	HPIV3/Homo sapiens/PER/FLA7653/2009	C3
KJ672618	Human	South America	Peru	PER	2012	14-May-2012	HPIV3/Homo sapiens/PER/CFI1849/2012	C3
KJ672616	Human	South America	Peru	PER	2007	17-Oct-2007	HPIV3/Homo sapiens/PER/FLU8925/2007	C3
KJ672615	Human	South America	Peru	PER	2008	12-Aug-2008	HPIV3/Homo sapiens/PER/FLA3621/2008	C3
KJ672614	Human	South America	Peru	PER	2011	27-Oct-2011	HPIV3/Homo sapiens/PER/FPI02659/2011	C3
KJ672613	Human	South America	Peru	PER	2010	15-Oct-2010	HPIV3/Homo sapiens/PER/CFI1036/2010	C3
KJ672612	Human	South America	Peru	PER	2007	06-Oct-2007	HPIV3/Homo sapiens/PER/FLU8666/2007	C3
KJ672610	Human	South America	Peru	PER	2007	27-Sep-2007	HPIV3/Homo sapiens/PER/FLU8594/2007	C3
KJ672607	Human	South America	Peru	PER	2007	23-Sep-2007	HPIV3/Homo sapiens/PER/FLU8364/2007	C3
KJ672606	Human	South America	Peru	PER	2007	02-Oct-2007	HPIV3/Homo sapiens/PER/FLU8652/2007	C3
KJ672604	Human	South America	Peru	PER	2007	26-Oct-2007	HPIV3/Homo sapiens/PER/FLU8889/2007	C3
KJ672601	Human	South America	Peru	PER	2008	30-Nov-2008	HPIV3/Homo sapiens/PER/FLA4815/2008	C3
KJ672595	Human	South America	Peru	PER	2012	12-Mar-2012	HPIV3/Homo sapiens/PER/FPP01362/2012	C3
KJ672593	Human	South America	Peru	PER	2009	01-Jun-2009	HPIV3/Homo sapiens/PER/FLA7790/2009	C3
KJ672591	Human	South America	Peru	PER	2011	21-Jun-2011	HPIV3/Homo sapiens/PER/CFI1377/2011	C3
KJ672588	Human	South America	Peru	PER	2009	18-Jan-2009	HPIV3/Homo sapiens/PER/FLA5350/2009	C3
KJ672586	Human	South America	Peru	PER	2010	27-Aug-2010	HPIV3/Homo sapiens/PER/FLI3288/2010	C3
KJ672585	Human	South America	Peru	PER	2012	13-Feb-2012	HPIV3/Homo sapiens/PER/FPP01265/2012	C3
KJ672584	Human	South America	Peru	PER	2012	11-Jan-2012	HPIV3/Homo sapiens/PER/CFI1587/2012	C3
KJ672583	Human	South America	Peru	PER	2012	27-Jan-2012	HPIV3/Homo sapiens/PER/FPP01224/2012	C3
KJ672581	Human	South America	Peru	PER	2011	17-May-2011	HPIV3/Homo sapiens/PER/FPP00543/2011	C3
KJ672576	Human	South America	Peru	PER	2007	23-Sep-2007	HPIV3/Homo sapiens/PER/FLU8361/2007	C3
KJ672575	Human	South America	Peru	PER	2011	12-May-2011	HPIV3/Homo sapiens/PER/FPP00525/2011	C3
KJ672573	Human	South America	Peru	PER	2008	10-Dec-2008	HPIV3/Homo sapiens/PER/FLA4876/2008	C3
KJ672572	Human	South America	Peru	PER	2009	28-Jan-2009	HPIV3/Homo sapiens/PER/FLA5976/2009	C3
KJ672565	Human	South America	Peru	PER	2007	09-Jul-2007	HPIV3/Homo sapiens/PER/FLU7204/2007	C3
KJ672560	Human	South America	Peru	PER	2009	05-Jan-2009	HPIV3/Homo sapiens/PER/FLA5162/2009	C3
KJ672559	Human	South America	Peru	PER	2010	07-Oct-2010	HPIV3/Homo sapiens/PER/CFI1004/2010	C3
KJ672558	Human	South America	Peru	PER	2009	04-Jun-2009	HPIV3/Homo sapiens/PER/FLA8253/2009	C3
KJ672557	Human	South America	Peru	PER	2011	17-Jun-2011	HPIV3/Homo sapiens/PER/FPP00625/2011	C3
KJ672556	Human	South America	Peru	PER	2008	04-Sep-2008	HPIV3/Homo sapiens/PER/FLA4224/2008	C3
KJ672555	Human	South America	Peru	PER	2010	18-May-2010	HPIV3/Homo sapiens/PER/FLE9753/2010	C3
KJ672554	Human	South America	Peru	PER	2011	06-Apr-2011	HPIV3/Homo sapiens/PER/FPP00404/2011	C3
KJ672553	Human	South America	Peru	PER	2011	28-Oct-2011	HPIV3/Homo sapiens/PER/FPI02674/2011	C3
KJ672552	Human	South America	Peru	PER	2009	25-May-2009	HPIV3/Homo sapiens/PER/FLA7771/2009	C3
KJ672547	Human	South America	Peru	PER	2008	02-Oct-2008	HPIV3/Homo sapiens/PER/FLA4275/2008	C3
KJ672546	Human	South America	Peru	PER	2007	15-Oct-2007	HPIV3/Homo sapiens/PER/FLU8917/2007	C3
KJ672545	Human	South America	Peru	PER	2009	20-May-2009	HPIV3/Homo sapiens/PER/FLA7749/2009	C3
KJ672541	Human	South America	Peru	PER	2010	31-Aug-2010	HPIV3/Homo sapiens/PER/FLI3293/2010	C3
KJ672539	Human	South America	Peru	PER	2007	17-Sep-2007	HPIV3/Homo sapiens/PER/FLU8586/2007	C3
KJ672538	Human	South America	Peru	PER	2009	14-May-2009	HPIV3/Homo sapiens/PER/FLA7452/2009	C3
KJ672536	Human	South America	Peru	PER	2011	02-May-2011	HPIV3/Homo sapiens/PER/FPP00491/2011	C3
KJ672535	Human	South America	Peru	PER	2011	30-May-2011	HPIV3/Homo sapiens/PER/FPP00580/2011	C3
KJ672534	Human	South America	Peru	PER	2008	15-Oct-2008	HPIV3/Homo sapiens/PER/FLA4284/2008	C3
KJ672533	Human	South America	Peru	PER	2011	29-Aug-2011	HPIV3/Homo sapiens/PER/FPP00794/2011	C3
KJ672532	Human	South America	Peru	PER	2007	31-Oct-2007	HPIV3/Homo sapiens/PER/FLU9187/2007	C3
KJ672530	Human	South America	Peru	PER	2009	10-Feb-2009	HPIV3/Homo sapiens/PER/FLA6024/2009	C3
KJ672529	Human	South America	Peru	PER	2008	31-Oct-2008	HPIV3/Homo sapiens/PER/FLA4571/2008	C3
KJ672527	Human	South America	Peru	PER	2007	25-Aug-2007	HPIV3/Homo sapiens/PER/FLU7965/2007	C3
KF687347	Human	North America	USA	USA	2006	1905-06-28	HPIV3/USA/629-1/2006	C3
KF687348	Human	North America	USA	USA	2011	05-Jan-2011	HPIV3/USA/8745D/2011	C3
KF687334	Human	Africa	South Africa	ZAF	2007	1905-06-29	HPIV3/ZAF/1200334/2007	C3
KF530256	Human	North America	USA	USA	2007	1905-06-29	HPIV3/USA/629-D01929/2007	C3
KF530255	Human	North America	USA	USA	2007	1905-06-29	HPIV3/USA/629-D01547/2007	C3
KF530253	Human	Europe	France	FRA	2007	04-Jul-2007	HPIV3/FRA/27273076/2007	C3
KF530252	Human	North America	USA	USA	2008	1905-06-30	HPIV3/USA/629-D01363/2008	C3
KF530240	Human	North America	USA	USA	2007	1905-06-29	HPIV3/USA/629-D02180/2007	C3
KF530233	Human	Europe	France	FRA	2009	09-Mar-2009	HPIV3/FRA/29111069/2009"	C3
KF530232	Human	North America	USA	USA	2010	06-Jul-2010	HPIV3/USA/10991B/2010	C3
FJ455842	Human	Asia	China	CHN	2003	2003-12-01	LZ22	C3
AB189961	Human	Asia	Japan	JPN	2002		HA-1	C3
EU326526	Human	Asia	China	CHN	2007		ZHYMgz01	C3
GU732134	Human	Asia	China	CHN	2008	2008-06-01	BJ/009/08	C3
GU732145	Human	Asia	China	CHN	2009	2009-02-01	BJ/156/09	C3
GU732149	Human	Asia	China	CHN	2009	2009-03-01	BJ/232/09	C3
GU732154	Human	Asia	China	CHN	2009	2009-04-01	BJ/262/09	C3
GU732160	Human	Asia	China	CHN	2009	2009-07-01	BJ/306/09	C3
GU732167	Human	Asia	China	CHN	2009	2009-08-01	BJ/327/09	C3
GU732171	Human	Asia	China	CHN	2009	2009-10-01	BJ/341/09	C3
GU732142	Human	Asia	China	CHN	2009	2009-01-01	BJ/108/09	C3
MN181380	Human	Asia	China	CHN	2018	2018-03-01	Henan/191/2018	C3
MT210644	Human	North America	USA	USA	2020	2020-03-06	USA/06-MAR-2020	C3
MH330335	Human	Asia	India	IND	2017	2017-01-30	NIV1721711	C3
KX467897	Human	Europe	Croatia	HRV	2014	2014-02-17	HPIV3s/Zagreb.HR/08.14(346)	C3
KX467895	Human	Europe	Croatia	HRV	2012	2012-12-17	HPIV3s/Zagreb.HR/51.12(3379)	C3
KX467905	Human	Europe	Croatia	HRV	2014	2014-10-02	HPIV3s/Zagreb.HR/40.14(1406)	C3
KY234287	Human	Asia	China	CHN	2016	1905-07-08	HPIV3/China/BCH01/2016	C3
KP690748	Human	Asia	China	CHN	2012	2012-05-02	12-s-104	C3
KP690769	Human	Asia	China	CHN	2013	2013-01-04	13-s-7	C3
KT796417	Human	Europe	Spain	ESP	2014	2014-11-07	NSVH2014-45-11198	C3
KX912817	Human	Asia	Malaysia	MYS	2014	2014-05-12	MY-U3890/14	C3
KX912818	Human	Asia	Malaysia	MYS	2014	2014-05-14	MY-U3897/14	C3
KX912819	Human	Asia	Malaysia	MYS	2014	2014-05-14	MY-U3900/14	C3
KX912820	Human	Asia	Malaysia	MYS	2014	2014-05-16	MY-U3902/14	C3
JF416796	Human	Asia	South Korea	KOR	2006	2006-06-07	KPIV-06-4	C3
PP587387	Human	Asia	China	CHN	2019	2019-04-28	GD-2019-9715	C3
PP587386	Human	Asia	China	CHN	2019	2019-12-17	GD-2019-5873	C3
PP587385	Human	Asia	China	CHN	2019	2019-11-20	GD-2019-5857	C3
PP587384	Human	Asia	China	CHN	2019	2019-07-12	GD-2019-5832	C3
PP587383	Human	Asia	China	CHN	2019	2019-11-21	GD-2019-2030	C3
PP587382	Human	Asia	China	CHN	2019	2019-11-20	GD-2019-2022	C3
PP587381	Human	Asia	China	CHN	2019	2019-10-25	GD-2019-1917	C3
PP587380	Human	Asia	China	CHN	2019	2019-08-10	GD-2019-1909	C3
PP587379	Human	Asia	China	CHN	2019	2019-08-04	GD-2019-1891	C3
PP587378	Human	Asia	China	CHN	2019	2019-10-14	GD-2019-1354	C3
PP587377	Human	Asia	China	CHN	2018	2018-06-01	GD-2018-9681	C3
PP587376	Human	Asia	China	CHN	2018	2018-09-18	GD-2018-9124	C3
PP587375	Human	Asia	China	CHN	2018	2018-09-11	GD-2018-9074	C3
PP587374	Human	Asia	China	CHN	2018	2018-09-04	GD-2018-8894	C3
PP587373	Human	Asia	China	CHN	2018	2018-04-17	GD-2018-8667	C3
PP587372	Human	Asia	China	CHN	2018	2018-04-10	GD-2018-8519	C3
PP587371	Human	Asia	China	CHN	2018	2018-04-10	GD-2018-8485	C3
PP587370	Human	Asia	China	CHN	2018	2018-04-03	GD-2018-8337	C3
PP587369	Human	Asia	China	CHN	2018	2018-03-20	GD-2018-7933	C3
PP587368	Human	Asia	China	CHN	2018	2018-07-03	GD-2018-7631	C3
PP587367	Human	Asia	China	CHN	2018	2018-06-19	GD-2018-7201	C3
PP587366	Human	Asia	China	CHN	2018	2018-06-12	GD-2018-7110	C3
PP587365	Human	Asia	China	CHN	2018	2018-06-12	GD-2018-1435	C3
PP587364	Human	Asia	China	CHN	2018	2018-06-19	GD-2018-1237	C3
PP587363	Human	Asia	China	CHN	2017	2017-11-21	GD-2017-5796	C3
PP587362	Human	Asia	China	CHN	2017	2017-11-14	GD-2017-5606	C3
PP587361	Human	Asia	China	CHN	2017	2017-11-07	GD-2017-5499	C3
PP587360	Human	Asia	China	CHN	2017	2017-10-10	GD-2017-4963	C3
PP587359	Human	Asia	China	CHN	2017	2017-09-12	GD-2017-4617	C3
PP587358	Human	Asia	China	CHN	2017	2017-09-07	GD-2017-4609	C3
PP587357	Human	Asia	China	CHN	2018	2018-04-03	GD-2018-4591	C3
PP587356	Human	Asia	China	CHN	2017	2017-06-26	GD-2017-3031	C3
PP587355	Human	Asia	China	CHN	2017	2017-06-20	GD-2017-2900	C3
PP587354	Human	Asia	China	CHN	2017	2017-06-13	GD-2017-2793	C3
PP587353	Human	Asia	China	CHN	2017	2017-06-13	GD-2017-2769	C3
PP587352	Human	Asia	China	CHN	2017	2017-06-01	GD-2017-2587	C3
PP587351	Human	Asia	China	CHN	2017	2017-06-01	GD-2017-2371	C3
PP587350	Human	Asia	China	CHN	2017	2017-04-18	GD-2017-1399	C3
PP587349	Human	Asia	China	CHN	2017	2017-02-14	GD-2017-0045	C3
PP587348	Human	Asia	China	CHN	2016	2016-04-21	GD-2016-9803	C3
PP587347	Human	Asia	China	CHN	2016	2016-03-22	GD-2016-9050	C3
PP587346	Human	Asia	China	CHN	2016	2016-03-22	GD-2016-9027	C3
PP587345	Human	Asia	China	CHN	2016	2016-11-01	GD-2016-5274	C3
PP587344	Human	Asia	China	CHN	2016	2016-10-10	GD-2016-4848	C3
PP587343	Human	Asia	China	CHN	2016	2016-08-01	GD-2016-3626	C3
PP587342	Human	Asia	China	CHN	2016	2016-06-01	GD-2016-3589	C3
PP587341	Human	Asia	China	CHN	2016	2016-07-19	GD-2016-3410	C3
PP587340	Human	Asia	China	CHN	2016	2016-06-14	GD-2016-2909	C3
PP587339	Human	Asia	China	CHN	2016	2016-06-06	GD-2016-2701	C3
PP587338	Human	Asia	China	CHN	2016	2016-05-10	GD-2016-2099	C3
PP346770	Human	Asia	China	CHN	2010	2010-05-13	Nanchang021/2010	C3
PP346769	Human	Asia	China	CHN	2010	2010-05-20	Nanchang031/2010	C3
PP346768	Human	Asia	China	CHN	2010	2010-05-20	Nanchang033/2010	C3
PP346767	Human	Asia	China	CHN	2010	2010-06-08	Nanchang059/2010	C3
PP346766	Human	Asia	China	CHN	2010	2010-06-10	Nanchang068/2010	C3
PP346765	Human	Asia	China	CHN	2012	2012-04-24	Nanchang1295/2012	C3
PP346764	Human	Asia	China	CHN	2012	2012-04-24	Nanchang1298/2012	C3
PP346763	Human	Asia	China	CHN	2010	2010-07-22	Nanchang131/2010	C3
PP346762	Human	Asia	China	CHN	2012	2012-05-22	Nanchang1317/2012	C3
PP346761	Human	Asia	China	CHN	2012	2012-05-22	Nanchang1322/2012	C3
PP346760	Human	Asia	China	CHN	2012	2012-06-19	Nanchang1342/2012	C3
PP346759	Human	Asia	China	CHN	2012	2012-06-19	Nanchang1345/2012	C3
PP346758	Human	Asia	China	CHN	2012	2012-12-11	Nanchang1528/2012	C3
PP346757	Human	Asia	China	CHN	2012	2012-06-26	Nanchang1350/2012	C3
PP346756	Human	Asia	China	CHN	2012	2012-07-23	Nanchang1386/2012	C3
PP346755	Human	Asia	China	CHN	2012	2012-08-14	Nanchang1413/2012	C3
PP346754	Human	Asia	China	CHN	2014	2014-06-17	Nanchang1950/2014	C3
PP346753	Human	Asia	China	CHN	2012	2012-08-21	Nanchang1416/2012	C3
PP346752	Human	Asia	China	CHN	2012	2012-08-28	Nanchang1429/2012	C3
PP346751	Human	Asia	China	CHN	2012	2012-11-27	Nanchang1510/2012	C3
PP346750	Human	Asia	China	CHN	2012	2012-12-04	Nanchang1516/2012	C3
PP346749	Human	Asia	China	CHN	2012	2012-12-04	Nanchang1522/2012	C3
PP346748	Human	Asia	China	CHN	2012	2012-12-18	Nanchang1536/2012	C3
PP346747	Human	Asia	China	CHN	2013	2013-01-22	Nanchang1582/2012	C3
PP346746	Human	Asia	China	CHN	2013	2013-01-29	Nanchang1602/2013	C3
PP346745	Human	Asia	China	CHN	2013	2013-02-05	Nanchang1612/2013	C3
PP346744	Human	Asia	China	CHN	2010	2010-08-05	Nanchang161/2010	C3
PP346743	Human	Asia	China	CHN	2013	2013-04-23	Nanchang1712/2013	C3
PP346742	Human	Asia	China	CHN	2013	2013-05-07	Nanchang1720/2013	C3
PP346741	Human	Asia	China	CHN	2010	2010-08-12	Nanchang173/2010	C3
PP346740	Human	Asia	China	CHN	2013	2013-09-03	Nanchang1820/2013	C3
PP346739	Human	Asia	China	CHN	2013	2013-08-05	Nanchang1973/2013	C3
PP346738	Human	Asia	China	CHN	2010	2010-08-17	Nanchang185/2010	C3
PP346737	Human	Asia	China	CHN	2014	2014-04-01	Nanchang1919/2014	C3
PP346736	Human	Asia	China	CHN	2014	2014-06-10	Nanchang1946/2014	C3
PP346735	Human	Asia	China	CHN	2010	2010-08-19	Nanchang200/2010	C3
PP346734	Human	Asia	China	CHN	2010	2010-08-24	Nanchang204/2010	C3
PP346733	Human	Asia	China	CHN	2010	2010-08-24	Nanchang207/2010	C3
PP346732	Human	Asia	China	CHN	2010	2010-08-26	Nanchang212/2010	C3
PP346731	Human	Asia	China	CHN	2015	2015-05-05	Nanchang2149/2015	C3
PP346730	Human	Asia	China	CHN	2010	2010-08-26	Nanchang215/2010	C3
PP346729	Human	Asia	China	CHN	2015	2015-06-30	Nanchang2188/2015	C3
PP346728	Human	Asia	China	CHN	2010	2010-08-31	Nanchang227/2010	C3
PP346727	Human	Asia	China	CHN	2016	2016-01-12	Nanchang2307/2016	C3
PP346726	Human	Asia	China	CHN	2010	2010-09-02	Nanchang236/2010	C3
PP346725	Human	Asia	China	CHN	2010	2010-09-07	Nanchang246/2010	C3
PP346724	Human	Asia	China	CHN	2010	2010-09-10	Nanchang251/2010	C3
PP346723	Human	Asia	China	CHN	2017	2017-02-21	Nanchang2523/2017	C3
PP346722	Human	Asia	China	CHN	2010	2010-09-09	Nanchang253/2010	C3
PP346721	Human	Asia	China	CHN	2017	2017-05-02	Nanchang2562/2017	C3
PP346720	Human	Asia	China	CHN	2017	2017-09-16	Nanchang2682/2017	C3
PP346719	Human	Asia	China	CHN	2010	2010-09-14	Nanchang277/2010	C3
PP346718	Human	Asia	China	CHN	2018	2018-05-15	Nanchang2847/2018	C3
PP346717	Human	Asia	China	CHN	2018	2018-05-29	Nanchang2861/2018	C3
PP346716	Human	Asia	China	CHN	2018	2018-06-12	Nanchang2873/2018	C3
PP346715	Human	Asia	China	CHN	2010	2010-09-23	Nanchang309/2010	C3
PP346714	Human	Asia	China	CHN	2019	2019-03-02	Nanchang3099/2019	C3
PP346713	Human	Asia	China	CHN	2010	2010-09-23	Nanchang310/2010	C3
PP346712	Human	Asia	China	CHN	2019	2019-04-09	Nanchang3105/2019	C3
PP346711	Human	Asia	China	CHN	2019	2019-04-30	Nanchang3127/2019	C3
PP346710	Human	Asia	China	CHN	2019	2019-06-03	Nanchang3163/2019	C3
PP346709	Human	Asia	China	CHN	2019	2019-07-16	Nanchang3202/2019	C3
PP346708	Human	Asia	China	CHN	2010	2010-09-28	Nanchang323/2010	C3
PP346707	Human	Asia	China	CHN	2010	2010-10-19	Nanchang368/2010	C3
PP346706	Human	Asia	China	CHN	2010	2010-10-28	Nanchang389/2010	C3
PP346705	Human	Asia	China	CHN	2010	2010-11-02	Nanchang393/2010	C3
PP346704	Human	Asia	China	CHN	2010	2010-11-02	Nanchang397/2010	C3
PP346703	Human	Asia	China	CHN	2010	2010-11-09	Nanchang419/2010	C3
PP346702	Human	Asia	China	CHN	2010	2010-01-11	Nanchang563/2010	C3
PP346701	Human	Asia	China	CHN	2011	2011-01-25	Nanchang586/2011	C3
PP346700	Human	Asia	China	CHN	2011	2011-03-15	Nanchang708/2011	C3
PP346699	Human	Asia	China	CHN	2011	2011-03-22	Nanchang724/2011	C3
PP346698	Human	Asia	China	CHN	2011	2011-03-24	Nanchang734/2011	C3
PP346697	Human	Asia	China	CHN	2011	2011-03-29	Nanchang749/2011	C3
PP346696	Human	Asia	China	CHN	2011	2011-04-05	Nanchang758/2011	C3
PP346695	Human	Asia	China	CHN	2011	2011-04-07	Nanchang762/2011	C3
PP346694	Human	Asia	China	CHN	2011	2011-04-12	Nanchang767/2011	C3
PP346693	Human	Asia	China	CHN	2011	2011-04-21	Nanchang773/2011	C3
PP346692	Human	Asia	China	CHN	2011	2011-07-28	Nanchang971/2011	C3
PP346691	Human	Asia	China	CHN	2011	2011-08-09	Nanchang992/2011	C3
PP346690	Human	Asia	China	CHN	2011	2011-08-16	Nanchang997/2011	C3
LC756951	Human	Asia	Japan	JPN	2019	2019-06-15	URI_19t191/2019	C3
LC756950	Human	Asia	Japan	JPN	2019	2019-05-28	URI_19t138/2019	C3
LC756949	Human	Asia	Japan	JPN	2017	2017-07-07	URI_17t168/2017	C3
LC756948	Human	Asia	Japan	JPN	2016	2016-06-17	URI_16t287/2016	C3
LC756946	Human	Asia	Japan	JPN	2014	2014-06-30	URI_14t203/2014	C3
LC756945	Human	Asia	Japan	JPN	2014	2014-06-30	URI_14t179/2014	C3
LC756944	Human	Asia	Japan	JPN	2019	2019-07-06	LRI_19t251/2019	C3
LC756943	Human	Asia	Japan	JPN	2019	2019-07-01	LRI_19t214/2019	C3
LC756942	Human	Asia	Japan	JPN	2019	2019-06-02	LRI_19t167/2019	C3
LC756941	Human	Asia	Japan	JPN	2019	2019-05-13	LRI_19t109/2019	C3
LC756940	Human	Asia	Japan	JPN	2018	2018-07-12	LRI_18t339/2018	C3
LC756939	Human	Asia	Japan	JPN	2018	2018-07-18	LRI_18t279/2018	C3
LC756938	Human	Asia	Japan	JPN	2018	2018-06-26	LRI_18t199/2018	C3
LC756937	Human	Asia	Japan	JPN	2017	2017-06-22	LRI_17t104/2017	C3
LC756936	Human	Asia	Japan	JPN	2017	2017-06-21	LRI_17t099/2017	C3
LC756935	Human	Asia	Japan	JPN	2017	2017-05-17	LRI_17t047/2017	C3
LC756934	Human	Asia	Japan	JPN	2016	2016-06-20	LRI_16t302/2016	C3
LC756933	Human	Asia	Japan	JPN	2016	2016-06-21	LRI_16t290/2016	C3
LC756932	Human	Asia	Japan	JPN	2015	2015-07-01	LRI_15t226/2015	C3
LC756931	Human	Asia	Japan	JPN	2015	2015-05-27	LRI_15t127/2015	C3
LC756930	Human	Asia	Japan	JPN	2019	2019-07-13	AE_19t404/2019	C3
LC756929	Human	Asia	Japan	JPN	2019	2019-06-25	AE_19t175/2019	C3
LC756928	Human	Asia	Japan	JPN	2018	2018-07-18	AE_18t240/2018	C3
LC756927	Human	Asia	Japan	JPN	2018	2018-06-19	AE_18t184/2018	C3
LC756926	Human	Asia	Japan	JPN	2015	2015-06-03	AE_15t100/2015	C3
MZ773075	Human	Asia	China	CHN	2020	2020-12-30	44/Shenyang/CHN/2020	C3
MZ773074	Human	Asia	China	CHN	2020	2020-12-30	45/Shenyang/CHN/2020	C3
MZ773073	Human	Asia	China	CHN	2020	2020-12-30	50/Shenyang/CHN/2020	C3
MZ773072	Human	Asia	China	CHN	2020	2020-12-30	51/Shenyang/CHN/2020	C3
MZ773071	Human	Asia	China	CHN	2020	2020-12-30	55/Shenyang/CHN/2020	C3
MZ773070	Human	Asia	China	CHN	2020	2020-12-30	56/Shenyang/CHN/2020	C3
MZ773069	Human	Asia	China	CHN	2020	2020-12-30	57/Shenyang/CHN/2020	C3
OM240925	Human	Asia	South Korea	KOR	2018	2018-06-01	PIV3_KINRESS_BS0348	C3
OM240924	Human	Asia	South Korea	KOR	2019	2019-07-01	PIV3_KINRESS_BS0351	C3
OM240923	Human	Asia	South Korea	KOR	2018	2018-08-01	PIV3_KINRESS_BS0469	C3
OM240922	Human	Asia	South Korea	KOR	2016	2016-06-01	PIV3_KINRESS_CB0332	C3
OM240921	Human	Asia	South Korea	KOR	2019	2019-07-01	PIV3_KINRESS_CB0497	C3
OM240920	Human	Asia	South Korea	KOR	2017	2017-04-01	PIV3_KINRESS_CN0367	C3
OM240919	Human	Asia	South Korea	KOR	2016	2016-06-01	PIV3_KINRESS_GB0301	C3
OM240918	Human	Asia	South Korea	KOR	2019	2019-07-01	PIV3_KINRESS_GJ0525	C3
OM240917	Human	Asia	South Korea	KOR	2021	2021-08-01	PIV3_KINRESS_GJ0543	C3
OM240916	Human	Asia	South Korea	KOR	2021	2021-09-01	PIV3_KINRESS_GN0315	C3
OM240915	Human	Asia	South Korea	KOR	2021	2021-09-01	PIV3_KINRESS_GN0321	C3
OM240914	Human	Asia	South Korea	KOR	2021	2021-09-01	PIV3_KINRESS_GN0322	C3
OM240913	Human	Asia	South Korea	KOR	2021	2021-09-01	PIV3_KINRESS_GN0330	C3
OM240912	Human	Asia	South Korea	KOR	2017	2017-05-01	PIV3_KINRESS_GW0335	C3
OM240911	Human	Asia	South Korea	KOR	2017	2017-06-01	PIV3_KINRESS_GW0367	C3
OM240910	Human	Asia	South Korea	KOR	2018	2018-07-01	PIV3_KINRESS_GW0427	C3
OM240909	Human	Asia	South Korea	KOR	2019	2019-08-01	PIV3_KINRESS_GW0523	C3
OM240908	Human	Asia	South Korea	KOR	2017	2017-07-01	PIV3_KINRESS_IC0303	C3
OM240907	Human	Asia	South Korea	KOR	2017	2017-07-01	PIV3_KINRESS_JB0430	C3
OM240904	Human	Asia	South Korea	KOR	2019	2019-07-01	PIV3_KINRESS_JJ0292	C3
OM240903	Human	Asia	South Korea	KOR	2018	2018-05-01	PIV3_KINRESS_SO0450	C3
OM240902	Human	Asia	South Korea	KOR	2018	2018-05-01	PIV3_KINRESS_SO0460	C3
OM240901	Human	Asia	South Korea	KOR	2016	2016-06-01	PIV3_KINRESS_US0215	C3
MW654381	Human	Europe	Germany	DEU	2015	2015-11-02	GER/0280/15-16	C3
MW654380	Human	Europe	Germany	DEU	2019	2019-07-22	GER/4648/18-19	C3
MW654379	Human	Europe	Germany	DEU	2019	2019-06-24	GER/4441/18-19	C3
MW654378	Human	Europe	Germany	DEU	2019	2019-06-11	GER/4398/18-19	C3
MW654377	Human	Europe	Germany	DEU	2019	2019-06-04	GER/4335/18-19	C3
MW654376	Human	Europe	Germany	DEU	2019	2019-05-23	GER/4306/18-19	C3
MW654372	Human	Europe	Germany	DEU	2019	2019-03-29	GER/3836/18-19	C3
MW654370	Human	Europe	Germany	DEU	2019	2019-03-21	GER/3726/18-19	C3
MW654368	Human	Europe	Germany	DEU	2019	2019-03-04	GER/3137/18-19	C3
MW654366	Human	Europe	Germany	DEU	2019	2019-02-07	GER/2258/18-19	C3
MW654363	Human	Europe	Germany	DEU	2019	2019-01-04	GER/1233/18-19	C3
MW654360	Human	Europe	Germany	DEU	2018	2018-12-10	GER/0894/18-19	C3
MW654359	Human	Europe	Germany	DEU	2018	2018-12-03	GER/0778/18-19	C3
MW654358	Human	Europe	Germany	DEU	2018	2018-11-29	GER/0727/18-19	C3
MW654357	Human	Europe	Germany	DEU	2018	2018-11-21	GER/0574/18-19	C3
MW654355	Human	Europe	Germany	DEU	2018	2018-11-07	GER/0343/18-19	C3
MW654354	Human	Europe	Germany	DEU	2018	2018-10-29	GER/0234/18-19	C3
MW654353	Human	Europe	Germany	DEU	2018	2018-10-22	GER/0189/18-19	C3
MW654352	Human	Europe	Germany	DEU	2018	2018-10-18	GER/0150/18-19	C3
MW654351	Human	Europe	Germany	DEU	2018	2018-10-04	GER/0056/18-19	C3
MW654350	Human	Europe	Germany	DEU	2018	2018-09-26	GER/0011/18-19	C3
MW654347	Human	Europe	Germany	DEU	2018	2018-08-13	GER/6607/17-18	C3
MW654346	Human	Europe	Germany	DEU	2018	2018-08-06	GER/6597/17-18	C3
MW654345	Human	Europe	Germany	DEU	2018	2018-07-09	GER/6518/17-18	C3
MW654343	Human	Europe	Germany	DEU	2018	2018-06-12	GER/6340/17-18	C3
MW654342	Human	Europe	Germany	DEU	2018	2018-05-28	GER/6286/17-18	C3
MW654341	Human	Europe	Germany	DEU	2018	2018-06-04	GER/6279/17-18	C3
MW654340	Human	Europe	Germany	DEU	2018	2018-05-22	GER/6244/17-18	C3
MW654338	Human	Europe	Germany	DEU	2018	2018-05-03	GER/6139/17-18	C3
MW654337	Human	Europe	Germany	DEU	2018	2018-04-10	GER/5901/17-18	C3
MW654334	Human	Europe	Germany	DEU	2018	2018-03-07	GER/4982/17-18	C3
MW654330	Human	Europe	Germany	DEU	2017	2017-12-11	GER/1221/17-18	C3
MW654327	Human	Europe	Germany	DEU	2017	2017-11-03	GER/0440/17-18	C3
MW654326	Human	Europe	Germany	DEU	2017	2017-10-27	GER/0385/17-18	C3
MW654325	Human	Europe	Germany	DEU	2017	2017-10-20	GER/0260/17-18	C3
MW654319	Human	Europe	Germany	DEU	2017	2017-05-19	GER/5113/16-17	C3
MW654317	Human	Europe	Germany	DEU	2017	2017-05-16	GER/5101/16-17	C3
MW654315	Human	Europe	Germany	DEU	2017	2017-04-10	GER/4845/16-17	C3
MW654314	Human	Europe	Germany	DEU	2017	2017-04-12	GER/4844/16-17	C3
MW654313	Human	Europe	Germany	DEU	2017	2017-04-05	GER/4755/16-17	C3
MW654309	Human	Europe	Germany	DEU	2017	2017-02-06	GER/2951/16-17	C3
MW654308	Human	Europe	Germany	DEU	2017	2017-02-06	GER/2911/16-17	C3
MW654305	Human	Europe	Germany	DEU	2016	2016-12-07	GER/0975/16-17	C3
MW654303	Human	Europe	Germany	DEU	2016	2016-12-02	GER/0844/16-17	C3
MW654302	Human	Europe	Germany	DEU	2016	2016-06-13	GER/4310/15-16	C3
MW654301	Human	Europe	Germany	DEU	2016	2016-05-09	GER/4173/15-16	C3
MW654299	Human	Europe	Germany	DEU	2015	2015-11-13	GER/0456/15-16	C3
MW654297	Human	Europe	Germany	DEU	2015	2015-11-09	GER/0358/15-16	C3
MW654296	Human	Europe	Germany	DEU	2015	2015-11-09	GER/0357/15-16	C3
MW654291	Human	Europe	Germany	DEU	2015	2015-05-05	GER/5077/14-15	C3
MW654290	Human	Europe	Germany	DEU	2015	2015-05-04	GER/5069/14-15	C3
MW654289	Human	Europe	Germany	DEU	2015	2015-04-11	GER/4993/14-15	C3
MW654288	Human	Europe	Germany	DEU	2015	2015-04-13	GER/4967/14-15	C3
MW654287	Human	Europe	Germany	DEU	2015	2015-03-23	GER/4568/14-15	C3
MW654286	Human	Europe	Germany	DEU	2015	2015-03-23	GER/4566/14-15	C3
MW654285	Human	Europe	Germany	DEU	2015	2015-03-16	GER/4412/14-15	C3
MW654284	Human	Europe	Germany	DEU	2015	2015-03-12	GER/4324/14-15	C3
MW654283	Human	Europe	Germany	DEU	2015	2015-01-05	GER/1461/14-15	C3
MW654282	Human	Europe	Germany	DEU	2014	2014-12-05	GER/0922/14-15	C3
MW654281	Human	Europe	Germany	DEU	2014	2014-11-19	GER/0608/14-15	C3
MW654280	Human	Europe	Germany	DEU	2014	2014-11-21	GER/0605/14-15	C3
MW654279	Human	Europe	Germany	DEU	2014	2014-11-21	GER/0598/14-15	C3
MW654278	Human	Europe	Germany	DEU	2014	2014-11-19	GER/0584/14-15	C3
MW654277	Human	Europe	Germany	DEU	2014	2014-11-18	GER/0554/14-15	C3
MW654276	Human	Europe	Germany	DEU	2014	2014-11-11	GER/0454/14-15	C3
MW654275	Human	Europe	Germany	DEU	2014	2014-11-10	GER/0437/14-15	C3
MW654274	Human	Europe	Germany	DEU	2014	2014-11-03	GER/0399/14-15	C3
MW654273	Human	Europe	Germany	DEU	2014	2014-11-05	GER/0372/14-15	C3
MW654272	Human	Europe	Germany	DEU	2014	2014-10-23	GER/0239/14-15	C3
MW654271	Human	Europe	Germany	DEU	2014	2014-10-14	GER/0161/14-15	C3
MW654270	Human	Europe	Germany	DEU	2014	2014-10-14	GER/0141/14-15	C3
MW654269	Human	Europe	Germany	DEU	2014	2014-10-06	GER/0055/14-15	C3
MW654268	Human	Europe	Germany	DEU	2014	2014-08-25	GER/4020/13-14	C3
MW654267	Human	Europe	Germany	DEU	2014	2014-07-02	GER/3840/13-14	C3
MW654266	Human	Europe	Germany	DEU	2014	2014-06-16	GER/3762/13-14	C3
MW654265	Human	Europe	Germany	DEU	2014	2014-05-26	GER/3650/13-14	C3
MW654264	Human	Europe	Germany	DEU	2014	2014-05-19	GER/3629/13-14	C3
MW654263	Human	Europe	Germany	DEU	2014	2014-05-15	GER/3569/13-14	C3
MW654261	Human	Europe	Germany	DEU	2014	2014-04-14	GER/3336/13-14	C3
MW654259	Human	Europe	Germany	DEU	2014	2014-02-27	GER/2346/13-14	C3
MW654258	Human	Europe	Germany	DEU	2013	2013-12-16	GER/0882/13-14	C3
MW654257	Human	Europe	Germany	DEU	2013	2013-11-25	GER/0549/13-14	C3
MW654252	Human	Europe	Germany	DEU	2014	2014-04-08	GER/3284/13-14	C3
MW575652	Human	Asia	China	CHN	2017	1905-07-09	CD17004d3/2017	C3
MW575651	Human	Asia	China	CHN	2017	1905-07-09	CD17001d7/2017	C3
MW575650	Human	Asia	China	CHN	2017	1905-07-09	XA17013d1/2017	C3
MW575649	Human	Asia	China	CHN	2017	1905-07-09	WH17001d3/2017	C3
MW575648	Human	Asia	China	CHN	2017	1905-07-09	HB16067d9/2017	C3
MW575647	Human	Asia	China	CHN	2012	1905-07-04	PUMCH12885/2012	C3
MW575646	Human	Asia	China	CHN	2012	1905-07-04	PUMCH12726/2012	C3
KT796461	Human	Europe	Spain	ESP	2015	2015-05-04	NSVH2015-19-61593	C3
KT796456	Human	Europe	Spain	ESP	2015	2015-05-17	NSVH2015-20-67163	C3
KT796455	Human	Europe	Spain	ESP	2015	2015-05-13	NSVH2015-20-65893	C3
KT796454	Human	Europe	Spain	ESP	2015	2015-05-09	NSVH2015-19-63847	C3
KT796451	Human	Europe	Spain	ESP	2015	2015-04-27	NSVH2015-18-58875	C3
KT796448	Human	Europe	Spain	ESP	2015	2015-04-21	NSVH2015-17-56467	C3
KT796446	Human	Europe	Spain	ESP	2015	2015-04-14	NSVH2015-16-00692	C3
KT796445	Human	Europe	Spain	ESP	2015	2015-04-10	NSVH2015-15-99033	C3
KT796444	Human	Europe	Spain	ESP	2015	2015-04-09	NSVH2015-15-98219	C3
KT796443	Human	Europe	Spain	ESP	2015	2015-04-08	NSVH2015-15-50597	C3
KT796442	Human	Europe	Spain	ESP	2015	2015-04-08	NSVH2015-15-97333	C3
KT796441	Human	Europe	Spain	ESP	2015	2015-04-06	NSVH2015-15-96555	C3
KT796440	Human	Europe	Spain	ESP	2015	2015-04-06	NSVH2015-15-96372	C3
KT796437	Human	Europe	Spain	ESP	2015	2015-03-27	NSVH2015-13-90987	C3
KT796434	Human	Europe	Spain	ESP	2015	2015-03-13	NSVH2015-11-40367	C3
KT796432	Human	Europe	Spain	ESP	2015	2015-02-07	NSVH2015-6-62292	C3
KT796431	Human	Europe	Spain	ESP	2015	2015-02-05	NSVH2015-6-80813	C3
KT796430	Human	Europe	Spain	ESP	2015	2015-01-28	NSVH2015-5-20273	C3
KT796427	Human	Europe	Spain	ESP	2015	2015-01-14	NSVH2015-3-48320	C3
KT796426	Human	Europe	Spain	ESP	2015	2015-01-14	NSVH2015-3-48131	C3
KT796423	Human	Europe	Spain	ESP	2014	2014-12-07	NSVH2014-49-27331	C3
KT796422	Human	Europe	Spain	ESP	2014	2014-12-05	NSVH2014-49-26392	C3
KT796421	Human	Europe	Spain	ESP	2014	2014-12-01	NSVH2014-49-95812	C3
KT796420	Human	Europe	Spain	ESP	2014	2014-11-24	NSVH2014-48-92818	C3
KT796419	Human	Europe	Spain	ESP	2014	2014-11-20	NSVH2014-47-91347	C3
KT796418	Human	Europe	Spain	ESP	2014	2014-11-07	NSVH2014-45-27445	C3
KT796414	Human	Europe	Spain	ESP	2014	2014-09-29	NSVH2014-40-68798	C3
KT796413	Human	Europe	Spain	ESP	2014	2014-09-29	NSVH2014-40-68658	C3
KT796411	Human	Europe	Spain	ESP	2014	2014-08-24	NSVH2014-34-55581	C3
KT796409	Human	Europe	Spain	ESP	2014	2014-08-22	NSVH2014-34-78424	C3
KT796408	Human	Europe	Spain	ESP	2014	2014-08-08	NSVH2014-32-50436	C3
KT796406	Human	Europe	Spain	ESP	2014	2014-07-31	NSVH2014-31-47421	C3
KT796401	Human	Europe	Spain	ESP	2014	2014-06-21	NSVH2014-25-31723	C3
KT796399	Human	Europe	Spain	ESP	2014	2014-06-13	NSVH2014-24-28743	C3
KT796398	Human	Europe	Spain	ESP	2014	2014-06-13	NSVH2014-24-28736	C3
KT796397	Human	Europe	Spain	ESP	2014	2014-06-13	NSVH2014-24-28533	C3
KT796396	Human	Europe	Spain	ESP	2014	2014-06-11	NSVH2014-24-27588	C3
KT796391	Human	Europe	Spain	ESP	2014	2014-06-02	NSVH2014-23-38439	C3
KT796389	Human	Europe	Spain	ESP	2014	2014-05-23	NSVH2014-21-20464	C3
KT796388	Human	Europe	Spain	ESP	2014	2014-05-23	NSVH2014-21-20408	C3
KT796386	Human	Europe	Spain	ESP	2014	2014-05-16	NSVH2014-20-17679	C3
KT796385	Human	Europe	Spain	ESP	2014	2014-05-09	NSVH2014-19-19616	C3
KT796384	Human	Europe	Spain	ESP	2014	2014-04-30	NSVH2014-18-15565	C3
KT796383	Human	Europe	Spain	ESP	2014	2014-04-29	NSVH2014-18-15042	C3
KT796381	Human	Europe	Spain	ESP	2014	2014-04-25	NSVH2014-17-09634	C3
KT796378	Human	Europe	Spain	ESP	2014	2014-04-12	NSVH2014-15-06351	C3
KT796376	Human	Europe	Spain	ESP	2014	2014-04-11	NSVH2014-15-04729	C3
KT796373	Human	Europe	Spain	ESP	2014	2014-03-28	NSVH2014-13-57715	C3
KT796371	Human	Europe	Spain	ESP	2014	2014-03-05	NSVH2014-10-45149	C3
KT796370	Human	Europe	Spain	ESP	2014	2014-02-26	NSVH2014-9-41318	C3
KT796369	Human	Europe	Spain	ESP	2013	2013-10-10	NSVH2013-41-51296	C3
KT796368	Human	Europe	Spain	ESP	2013	2013-10-02	NSVH2013-40-03892	C3
MN181383	Human	Asia	China	CHN	2018	2018-06-01	Henan/294/2018	C3
MN181382	Human	Asia	China	CHN	2018	2018-06-01	Henan/253/2018	C3
MN181381	Human	Asia	China	CHN	2018	2018-06-01	Henan/245/2018	C3
MN181379	Human	Asia	China	CHN	2018	2018-03-01	Henan/172/2018	C3
MN116749	Human	Africa	Kenya	KEN	2010	2010-03-08	NR15	C3
MN116678	Human	Africa	Kenya	KEN	2010	2010-08-25	PR3	C3
MN116677	Human	Africa	Kenya	KEN	2012	2012-01-08	PR17	C3
MN116673	Human	Africa	Kenya	KEN	2012	2012-05-23	ML8	C3
MN116672	Human	Africa	Kenya	KEN	2010	2010-06-23	ML2	C3
MN116669	Human	Africa	Kenya	KEN	2011	2011-03-31	IS6	C3
MN116668	Human	Africa	Kenya	KEN	2011	2011-03-08	IS4	C3
MN116667	Human	Africa	Kenya	KEN	2010	2010-10-26	IS2	C3
MN116665	Human	Africa	Kenya	KEN	2012	2012-08-27	KS25	C3
MN116664	Human	Africa	Kenya	KEN	2011	2011-09-21	KS18	C3
MN116661	Human	Africa	Kenya	KEN	2011	2011-07-27	NY12	C3
MN116659	Human	Africa	Kenya	KEN	2011	2011-07-13	NY11	C3
MN116658	Human	Africa	Kenya	KEN	2011	2011-01-19	KS11	C3
MN116655	Human	Africa	Kenya	KEN	2010	2010-11-23	KS8	C3
MN116654	Human	Africa	Kenya	KEN	2010	2010-11-23	NY7	C3
MN116652	Human	Africa	Kenya	KEN	2011	2011-04-14	NY5	C3
MN116651	Human	Africa	Kenya	KEN	2010	2010-10-19	NY4	C3
MN116650	Human	Africa	Kenya	KEN	2011	2011-03-14	NY3	C3
MN116649	Human	Africa	Kenya	KEN	2010	2010-03-08	NY2	C3
KX912821	Human	Asia	Malaysia	MYS	2014	2014-05-19	MY-U3915/14	C3
KX912816	Human	Asia	Malaysia	MYS	2014	2014-05-05	MY-U3866/14	C3
KX912815	Human	Asia	Malaysia	MYS	2014	2014-05-02	MY-U3851/14	C3
KX912814	Human	Asia	Malaysia	MYS	2014	2014-04-28	MY-U3828/14	C3
KX912813	Human	Asia	Malaysia	MYS	2014	2014-03-07	MY-U3604/14	C3
KX912812	Human	Asia	Malaysia	MYS	2014	2014-02-07	MY-U3475/14	C3
KX912811	Human	Asia	Malaysia	MYS	2014	2014-01-20	MY-U3403/14	C3
KX912810	Human	Asia	Malaysia	MYS	2014	2014-01-20	MY-U3395/14	C3
KX912809	Human	Asia	Malaysia	MYS	2013	2013-10-30	MY-U2980/13	C3
KX912808	Human	Asia	Malaysia	MYS	2013	2013-08-16	MY-U2686/13	C3
KX912807	Human	Asia	Malaysia	MYS	2013	2013-07-05	MY-U2587/13	C3
KX912806	Human	Asia	Malaysia	MYS	2013	2013-06-28	MY-U2560/13	C3
KX912805	Human	Asia	Malaysia	MYS	2013	2013-06-12	MY-U2496/13	C3
KX912804	Human	Asia	Malaysia	MYS	2013	2013-06-12	MY-U2495/13	C3
KX912803	Human	Asia	Malaysia	MYS	2013	2013-05-31	MY-U2459/13	C3
KX912802	Human	Asia	Malaysia	MYS	2013	2013-05-27	MY-U2443/13	C3
KX912801	Human	Asia	Malaysia	MYS	2013	2013-05-17	MY-U2421/13	C3
KX912800	Human	Asia	Malaysia	MYS	2013	2013-05-15	MY-U2417/13	C3
KX912798	Human	Asia	Malaysia	MYS	2013	2013-05-13	MY-U2398/13	C3
KX912797	Human	Asia	Malaysia	MYS	2013	2013-05-10	MY-U2392/13	C3
KX912796	Human	Asia	Malaysia	MYS	2013	2013-05-10	MY-U2391/13	C3
KX912793	Human	Asia	Malaysia	MYS	2013	2013-04-15	MY-U2294/13	C3
KX912792	Human	Asia	Malaysia	MYS	2013	2013-04-10	MY-U2279/13	C3
KX912791	Human	Asia	Malaysia	MYS	2013	2013-04-01	MY-U2223/13	C3
KX912789	Human	Asia	Malaysia	MYS	2013	2013-03-20	MY-U2165/13	C3
KX912788	Human	Asia	Malaysia	MYS	2013	2013-03-18	MY-U2152/13	C3
KX912786	Human	Asia	Malaysia	MYS	2013	2013-03-15	MY-U2142/13	C3
KX912784	Human	Asia	Malaysia	MYS	2013	2013-03-08	MY-U2103/13	C3
KX912783	Human	Asia	Malaysia	MYS	2013	2013-02-22	MY-U2024/13	C3
KX912782	Human	Asia	Malaysia	MYS	2013	2013-02-22	MY-U2020/13	C3
KX912781	Human	Asia	Malaysia	MYS	2013	2013-02-22	MY-U2018/13	C3
KX912780	Human	Asia	Malaysia	MYS	2013	2013-01-02	MY-U1765/13	C3
KX912779	Human	Asia	Malaysia	MYS	2012	2012-12-28	MY-U1728/12	C3
KX912778	Human	Asia	Malaysia	MYS	2012	2012-12-19	MY-U1673/12	C3
KX912776	Human	Asia	Malaysia	MYS	2012	2012-12-10	MY-U1633/12	C3
KX912775	Human	Asia	Malaysia	MYS	2012	2012-11-02	MY-U1398/12	C3
KX912774	Human	Asia	Malaysia	MYS	2012	2012-10-30	MY-U1376/12	C3
KX912773	Human	Asia	Malaysia	MYS	2012	2012-10-10	MY-U1286/12	C3
KX912772	Human	Asia	Malaysia	MYS	2012	2012-10-01	MY-U1235/12	C3
KX912771	Human	Asia	Malaysia	MYS	2012	2012-09-12	MY-U1157/12	C3
KX912770	Human	Asia	Malaysia	MYS	2012	2012-07-18	MY-U882/12	C3
KX912769	Human	Asia	Malaysia	MYS	2012	2012-07-16	MY-U864/12	C3
KX912768	Human	Asia	Malaysia	MYS	2012	2012-07-06	MY-U800/12	C3
KX912767	Human	Asia	Malaysia	MYS	2012	2012-06-11	MY-U654/12	C3
KX912766	Human	Asia	Malaysia	MYS	2012	2012-06-06	MY-U616/12	C3
KX912765	Human	Asia	Malaysia	MYS	2012	2012-06-01	MY-U592/12	C3
KX912764	Human	Asia	Malaysia	MYS	2012	2012-05-30	MY-U578/12	C3
KX912763	Human	Asia	Malaysia	MYS	2012	2012-05-21	MY-U530/12	C3
KX912762	Human	Asia	Malaysia	MYS	2012	2012-05-16	MY-U511/12	C3
KX912761	Human	Asia	Malaysia	MYS	2012	2012-05-16	MY-U510/12	C3
KX912760	Human	Asia	Malaysia	MYS	2012	2012-05-14	MY-U494/12	C3
KX912759	Human	Asia	Malaysia	MYS	2012	2012-05-02	MY-U417/12	C3
KX912758	Human	Asia	Malaysia	MYS	2012	2012-04-27	MY-U385/12	C3
KX912757	Human	Asia	Malaysia	MYS	2012	2012-04-25	MY-U377/12	C3
KX912756	Human	Asia	Malaysia	MYS	2012	2012-04-23	MY-U369/12	C3
KX912755	Human	Asia	Malaysia	MYS	2012	2012-04-23	MY-U359/12	C3
KX912754	Human	Asia	Malaysia	MYS	2012	2012-04-20	MY-U344/12	C3
KX912753	Human	Asia	Malaysia	MYS	2012	2012-04-09	MY-U284/12	C3
KX912752	Human	Asia	Malaysia	MYS	2012	2012-04-09	MY-U283/12	C3
KX912751	Human	Asia	Malaysia	MYS	2012	2012-03-26	MY-U186/12	C3
KX912750	Human	Asia	Malaysia	MYS	2012	2012-03-23	MY-U176/12	C3
KX912749	Human	Asia	Malaysia	MYS	2012	2012-03-21	MY-U164/12	C3
KX912748	Human	Asia	Malaysia	MYS	2012	2012-03-12	MY-U97/12	C3
KY355161	Human	Asia	China	CHN	2015	2015-09-01	BJ/02073/2015	C3
KY355160	Human	Asia	China	CHN	2016	2016-07-01	BJ/11502/2016	C3
KY355159	Human	Asia	China	CHN	2014	2014-09-01	BJ/16/2014	C3
KY355158	Human	Asia	China	CHN	2016	2016-04-01	BJ/05111/2016	C3
KY355157	Human	Asia	China	CHN	2016	2016-04-01	BJ/03151/2016	C3
KY355156	Human	Asia	China	CHN	2015	2015-08-01	BJ/03108/2015	C3
KY355155	Human	Asia	China	CHN	2016	2016-07-01	BJ/11275/2016	C3
KY355154	Human	Asia	China	CHN	2016	2016-07-01	BJ/11021/2016	C3
KY355153	Human	Asia	China	CHN	2015	2015-08-01	BJ/07029/2015	C3
KY355152	Human	Asia	China	CHN	2015	2015-08-01	BJ/03113/2015	C3
KY355151	Human	Asia	China	CHN	2015	2015-07-01	BJ/11222/2015	C3
KY355150	Human	Asia	China	CHN	2015	2015-07-01	BJ/11286/2015	C3
KY355149	Human	Asia	China	CHN	2015	2015-07-01	BJ/11058/2015	C3
KY355148	Human	Asia	China	CHN	2015	2015-07-01	BJ/05114/2015	C3
KY355147	Human	Asia	China	CHN	2015	2015-04-01	BJ/08187/2015	C3
KY355146	Human	Asia	China	CHN	2015	2015-04-01	BJ/05106/2015	C3
KY355145	Human	Asia	China	CHN	2014	2014-09-01	BJ/242/2014	C3
KY355144	Human	Asia	China	CHN	2014	2014-09-01	BJ/251/2014	C3
KT898932	Human	Europe	Italy	ITA	2014	2014-06-01	Pavia/15215/2014	C3
KT898931	Human	Europe	Italy	ITA	2014	2014-07-01	Pavia/17961/2014	C3
KT898930	Human	Europe	Italy	ITA	2014	2014-07-01	Pavia/16973/2014	C3
KT898929	Human	Europe	Italy	ITA	2014	2014-06-01	Pavia/14610/2014	C3
KT898928	Human	Europe	Italy	ITA	2015	2015-06-01	Pavia/13164/2015	C3
KT898926	Human	Europe	Italy	ITA	2013	2013-07-01	Pavia/14549/2013	C3
KT898925	Human	Europe	Italy	ITA	2013	2013-02-01	Pavia/4139/2013	C3
KP690794	Human	Asia	China	CHN	2012	2012-07-20	12-s-176	C3
KP690793	Human	Asia	China	CHN	2012	2012-07-23	12-s-175	C3
KP690792	Human	Asia	China	CHN	2013	2013-03-20	13-s-54	C3
KP690791	Human	Asia	China	CHN	2013	2013-02-25	13-s-42	C3
KP690790	Human	Asia	China	CHN	2012	2012-11-16	12-s-276	C3
KP690789	Human	Asia	China	CHN	2012	2012-04-09	12-s-112	C3
KP690788	Human	Asia	China	CHN	2012	2012-04-03	12-s-108	C3
KP690787	Human	Asia	China	CHN	2011	2011-05-04	11-s-62	C3
KP690786	Human	Asia	China	CHN	2011	2011-05-03	11-s-56	C3
KP690785	Human	Asia	China	CHN	2011	2011-08-08	11-s-165	C3
KP690784	Human	Asia	China	CHN	2011	2011-07-23	11-s-139	C3
KP690783	Human	Asia	China	CHN	2011	2011-05-13	11-s-83	C3
KP690782	Human	Asia	China	CHN	2011	2011-04-27	11-s-48	C3
KP690781	Human	Asia	China	CHN	2011	2011-04-14	11-s-32	C3
KP690780	Human	Asia	China	CHN	2009	2009-12-28	10-s-88	C3
KP690779	Human	Asia	China	CHN	2009	2009-12-28	10-s-84	C3
KP690778	Human	Asia	China	CHN	2009	2009-12-26	10-s-77	C3
KP690777	Human	Asia	China	CHN	2012	2012-08-04	12-s-197	C3
KP690776	Human	Asia	China	CHN	2012	2012-08-05	12-s-192	C3
KP690775	Human	Asia	China	CHN	2012	2012-07-27	12-s-182	C3
KP690774	Human	Asia	China	CHN	2012	2012-07-26	12-s-180	C3
KP690773	Human	Asia	China	CHN	2012	2012-07-18	12-s-169	C3
KP690772	Human	Asia	China	CHN	2013	2013-03-17	13-s-56	C3
KP690771	Human	Asia	China	CHN	2013	2013-01-21	13-s-23	C3
KP690770	Human	Asia	China	CHN	2013	2013-01-09	13-s-16	C3
KP690768	Human	Asia	China	CHN	2012	2012-12-27	13-s-3	C3
KP690767	Human	Asia	China	CHN	2012	2012-12-22	12-s-309	C3
KP690766	Human	Asia	China	CHN	2012	2012-11-05	12-s-264	C3
KP690765	Human	Asia	China	CHN	2012	2012-10-30	12-s-256	C3
KP690764	Human	Asia	China	CHN	2012	2012-10-11	12-s-251	C3
KP690763	Human	Asia	China	CHN	2012	2012-09-20	12-s-244	C3
KP690762	Human	Asia	China	CHN	2012	2012-09-19	12-s-239	C3
KP690761	Human	Asia	China	CHN	2012	2012-08-31	12-s-233	C3
KP690760	Human	Asia	China	CHN	2012	2012-08-30	12-s-232	C3
KP690759	Human	Asia	China	CHN	2012	2012-08-27	12-s-227	C3
KP690758	Human	Asia	China	CHN	2012	2012-08-26	12-s-225	C3
KP690757	Human	Asia	China	CHN	2012	2012-08-29	12-s-221	C3
KP690756	Human	Asia	China	CHN	2012	2012-08-09	12-s-207	C3
KP690755	Human	Asia	China	CHN	2012	2012-08-10	12-s-202	C3
KP690754	Human	Asia	China	CHN	2012	2012-05-10	12-s-139	C3
KP690753	Human	Asia	China	CHN	2012	2012-05-15	12-s-137	C3
KP690752	Human	Asia	China	CHN	2012	2012-05-09	12-s-136	C3
KP690751	Human	Asia	China	CHN	2012	2012-05-03	12-s-135	C3
KP690750	Human	Asia	China	CHN	2012	2012-05-03	12-s-134	C3
KP690749	Human	Asia	China	CHN	2012	2012-05-03	12-s-133	C3
KP690747	Human	Asia	China	CHN	2011	2011-05-04	11-s-63	C3
KP690746	Human	Asia	China	CHN	2011	2011-04-25	11-s-41	C3
KP690745	Human	Asia	China	CHN	2011	2011-04-19	11-s-39	C3
KP690744	Human	Asia	China	CHN	2011	2011-07-26	11-s-135	C3
KP690743	Human	Asia	China	CHN	2011	2011-07-26	11-s-134	C3
KP690742	Human	Asia	China	CHN	2011	2011-07-22	11-s-133	C3
KP690741	Human	Asia	China	CHN	2011	2011-04-18	12-s-116	C3
KP690740	Human	Asia	China	CHN	2011	2011-05-27	11-s-97	C3
KP690739	Human	Asia	China	CHN	2011	2011-04-25	11-s-45	C3
KF600607	Human	Asia	China	CHN	2010	2010-06-08	ShangHai/2555/10	C3
KF600606	Human	Asia	China	CHN	2010	2010-06-08	ShangHai/2552/10	C3
KF600605	Human	Asia	China	CHN	2009	2009-04-11	ShangHai/1431/10	C3
KF600604	Human	Asia	China	CHN	2009	2009-07-17	ShangHai/1261/09	C3
KF600603	Human	Asia	China	CHN	2009	2009-06-12	ShangHai/210/09	C3
KF217168	Human	Europe	Spain	ESP	2011	2011-11-23	HSJD794	C3
KF217166	Human	Europe	Spain	ESP	2011	2011-04-17	HSJD727	C3
KF217165	Human	Europe	Spain	ESP	2011	2011-03-13	HSJD698	C3
KF217164	Human	Europe	Spain	ESP	2010	2010-11-26	HSJD477	C3
KF217163	Human	Europe	Spain	ESP	2010	2010-11-26	HSJD476	C3
KF217162	Human	Europe	Spain	ESP	2010	2010-11-12	HSJD456	C3
KF217159	Human	Europe	Spain	ESP	2012	2012-10-22	HSJD1106	C3
KF217158	Human	Europe	Spain	ESP	2012	2012-09-26	HSJD1073	C3
GU732170	Human	Asia	China	CHN	2009	2009-10-01	BJ/338/09	C3
GU732169	Human	Asia	China	CHN	2009	2009-09-01	BJ/333/09	C3
GU732168	Human	Asia	China	CHN	2009	2009-08-01	BJ/328/09	C3
GU732166	Human	Asia	China	CHN	2009	2009-08-01	BJ/325/09	C3
GU732165	Human	Asia	China	CHN	2009	2009-08-01	BJ/324/09	C3
GU732164	Human	Asia	China	CHN	2009	2009-07-01	BJ/323/09	C3
GU732163	Human	Asia	China	CHN	2009	2009-07-01	BJ/322/09	C3
GU732162	Human	Asia	China	CHN	2009	2009-07-01	BJ/312/09	C3
GU732161	Human	Asia	China	CHN	2009	2009-07-01	BJ/308/09	C3
GU732159	Human	Asia	China	CHN	2009	2009-06-01	BJ/296/09	C3
GU732158	Human	Asia	China	CHN	2009	2009-06-01	BJ/291/09	C3
GU732157	Human	Asia	China	CHN	2009	2009-05-01	BJ/279/09	C3
GU732156	Human	Asia	China	CHN	2009	2009-04-01	BJ/270/09	C3
GU732155	Human	Asia	China	CHN	2009	2009-04-01	BJ/266/09	C3
GU732153	Human	Asia	China	CHN	2009	2009-04-01	BJ/258/09	C3
GU732152	Human	Asia	China	CHN	2009	2009-04-01	BJ/255/09	C3
GU732151	Human	Asia	China	CHN	2009	2009-04-01	BJ/247/09	C3
GU732150	Human	Asia	China	CHN	2009	2009-04-01	BJ/236/09	C3
GU732148	Human	Asia	China	CHN	2009	2009-03-01	BJ/209/09	C3
GU732147	Human	Asia	China	CHN	2009	2009-03-01	BJ/194/09	C3
GU732146	Human	Asia	China	CHN	2009	2009-03-01	BJ/189/09	C3
GU732144	Human	Asia	China	CHN	2009	2009-02-01	BJ/138/09	C3
GU732143	Human	Asia	China	CHN	2009	2009-02-01	BJ/129/09	C3
GU732141	Human	Asia	China	CHN	2008	2008-12-01	BJ/059/08	C3
GU732140	Human	Asia	China	CHN	2008	2008-11-01	BJ/037/08	C3
GU732139	Human	Asia	China	CHN	2008	2008-10-01	BJ/036/08	C3
GU732138	Human	Asia	China	CHN	2008	2008-09-01	BJ/023/08	C3
GU732137	Human	Asia	China	CHN	2008	2008-09-01	BJ/020/08	C3
GU732136	Human	Asia	China	CHN	2008	2008-07-01	BJ/014/08	C3
GU732135	Human	Asia	China	CHN	2008	2008-07-01	BJ/012/08	C3
GU732133	Human	Asia	China	CHN	2008	2008-06-01	BJ/006/08	C3
GU732132	Human	Asia	China	CHN	2008	2008-06-01	BJ/005/08	C3
GU732131	Human	Asia	China	CHN	2008	2008-05-01	BJ/002/08	C3
GU732130	Human	Asia	China	CHN	2008	2008-05-01	BJ/001/08	C3
OR189407	Human	Europe	Russia	RUS	2022	2022-09-26	hPiv3/Russia/SPE-RII-34827S/2022	C3
OR189408	Human	Europe	Russia	RUS	2022	2022-09-13	hPiv3/Russia/SPE-RII-34978S/2022	C3
OR189409	Human	Europe	Russia	RUS	2022	2022-10-11	hPiv3/Russia/SPE-RII-478S/2022	C3
OR189410	Human	Europe	Russia	RUS	2022	2022-10-18	hPiv3/Russia/SPE-RII-1048S/2022	C3
OR189411	Human	Europe	Russia	RUS	2022	2022-10-21	hPiv3/Russia/SPE-RII-1423S/2022	C3
OR189412	Human	Europe	Russia	RUS	2022	2022-11-11	hPiv3/Russia/SPE-RII-2678S/2022	C3
OR189413	Human	Europe	Russia	RUS	2022	2022-11-14	hPiv3/Russia/SPE-RII-2983S/2022	C3
OR189415	Human	Europe	Russia	RUS	2023	2023-03-06	hPiv3/Russia/SPE-RII-13620S/2023	C3
OR189416	Human	Europe	Russia	RUS	2023	2023-03-09	hPiv3/Russia/SPE-RII-13884S/2023	C3
OR189417	Human	Europe	Russia	RUS	2023	2023-03-09	hPiv3/Russia/SPE-RII-13951S/2023	C3
OR189418	Human	Europe	Russia	RUS	2023	2023-03-09	hPiv3/Russia/SPE-RII-13956S/2023	C3
OR189419	Human	Europe	Russia	RUS	2023	2023-03-10	hPiv3/Russia/SPE-RII-14057S/2023	C3
OR189421	Human	Europe	Russia	RUS	2023	2023-03-14	hPiv3/Russia/SPE-RII-14278S/2023	C3
OR189422	Human	Europe	Russia	RUS	2023	2023-03-20	hPiv3/Russia/SPE-RII-14745S/2023	C3
OR189423	Human	Europe	Russia	RUS	2023	2023-03-21	hPiv3/Russia/SPE-RII-14814S/2023	C3
OR189424	Human	Europe	Russia	RUS	2023	2023-03-22	hPiv3/Russia/SPE-RII-14981S/2023	C3
OR189425	Human	Europe	Russia	RUS	2023	2023-03-25	hPiv3/Russia/SPE-RII-15185S/2023	C3
OR189427	Human	Europe	Russia	RUS	2023	2023-03-28	hPiv3/Russia/SPE-RII-15350S/2023	C3
OR189428	Human	Europe	Russia	RUS	2023	2023-03-28	hPiv3/Russia/SPE-RII-15362S/2023	C3
OR189430	Human	Europe	Russia	RUS	2023	2023-03-30	hPiv3/Russia/SPE-RII-15564S/2023	C3
OR189431	Human	Europe	Russia	RUS	2023	2023-03-30	hPiv3/Russia/SPE-RII-15618S/2023	C3
OR189432	Human	Europe	Russia	RUS	2023	2023-03-31	hPiv3/Russia/SPE-RII-15637S/2023	C3
OR189434	Human	Europe	Russia	RUS	2023	2023-03-25	hPiv3/Russia/SPE-RII-16016S/2023	C3
OR189435	Human	Europe	Russia	RUS	2023	2023-04-06	hPiv3/Russia/SPE-RII-16310S/2023	C3
OR189437	Human	Europe	Russia	RUS	2023	2023-04-10	hPiv3/Russia/SPE-RII-16590S/2023	C3
OR189438	Human	Europe	Russia	RUS	2023	2023-04-12	hPiv3/Russia/SPE-RII-16747S/2023	C3
OR189439	Human	Europe	Russia	RUS	2023	2023-04-12	hPiv3/Russia/SPE-RII-16748S/2023	C3
OR189440	Human	Europe	Russia	RUS	2023	2023-04-12	hPiv3/Russia/SPE-RII-16790S/2023	C3
OR189442	Human	Europe	Russia	RUS	2023	2023-04-13	hPiv3/Russia/SPE-RII-16823S/2023	C3
OR189443	Human	Europe	Russia	RUS	2023	2023-04-13	hPiv3/Russia/SPE-RII-16916S/2023	C3
OR189444	Human	Europe	Russia	RUS	2023	2023-04-13	hPiv3/Russia/SPE-RII-16924S/2023	C3
OR189445	Human	Europe	Russia	RUS	2023	2023-04-15	hPiv3/Russia/SPE-RII-16991S/2023	C3
OR189446	Human	Europe	Russia	RUS	2023	2023-04-16	hPiv3/Russia/SPE-RII-17061S/2023	C3
OR189447	Human	Europe	Russia	RUS	2023	2023-04-17	hPiv3/Russia/SPE-RII-17122S/2023	C3
OR189448	Human	Europe	Russia	RUS	2023	2023-04-17	hPiv3/Russia/SPE-RII-17154S/2023	C3
OR189449	Human	Europe	Russia	RUS	2023	2023-04-19	hPiv3/Russia/SPE-RII-17246S/2023	C3
OR189450	Human	Europe	Russia	RUS	2023	2023-04-21	hPiv3/Russia/SPE-RII-17309S/2023	C3
OR189451	Human	Europe	Russia	RUS	2023	2023-04-20	hPiv3/Russia/SPE-RII-17372S/2023	C3
OR189453	Human	Europe	Russia	RUS	2023	2023-04-21	hPiv3/Russia/SPE-RII-17450S/2023	C3
OR189454	Human	Europe	Russia	RUS	2023	2023-04-22	hPiv3/Russia/SPE-RII-17530S/2023	C3
OR189455	Human	Europe	Russia	RUS	2022	2022-10-18	hPiv3/Russia/SPE-RII-1048V2/2023	C3
OR189456	Human	Europe	Russia	RUS	2022	2022-10-21	hPiv3/Russia/SPE-RII-1423V2/2023	C3
OR189457	Human	Europe	Russia	RUS	2023	2023-03-14	hPiv3/Russia/SPE-RII-14278V2/2023	C3
OR189458	Human	Europe	Russia	RUS	2023	2023-03-21	hPiv3/Russia/SPE-RII-14814V2/2023	C3
OR189459	Human	Europe	Russia	RUS	2023	2023-03-28	hPiv3/Russia/SPE-RII-15362V2/2023	C3
OR189461	Human	Europe	Russia	RUS	2023	2023-03-30	hPiv3/Russia/SPE-RII-15564V2/2023	C3
OR189462	Human	Europe	Russia	RUS	2022	2022-11-11	hPiv3/Russia/SPE-RII-2678V2/2023	C3
OR189463	Human	Europe	Russia	RUS	2022	2022-11-14	hPiv3/Russia/SPE-RII-2983V2/2023	C3
OR189464	Human	Europe	Russia	RUS	2022	2022-10-18	hPiv3/Russia/SPE-RII-1048V1/2023	C3
OR189465	Human	Europe	Russia	RUS	2022	2022-10-21	hPiv3/Russia/SPE-RII-1423V1/2023	C3
OR189466	Human	Europe	Russia	RUS	2023	2023-03-14	hPiv3/Russia/SPE-RII-14278V1/2023	C3
OR189467	Human	Europe	Russia	RUS	2023	2023-03-21	hPiv3/Russia/SPE-RII-14814V1/2023	C3
OR189468	Human	Europe	Russia	RUS	2023	2023-03-28	hPiv3/Russia/SPE-RII-15362V1/2023	C3
OR189470	Human	Europe	Russia	RUS	2023	2023-03-30	hPiv3/Russia/SPE-RII-15564V1/2023	C3
OR189471	Human	Europe	Russia	RUS	2022	2022-11-11	hPiv3/Russia/SPE-RII-2678V1/2023	C3
OR189472	Human	Europe	Russia	RUS	2022	2022-11-14	hPiv3/Russia/SPE-RII-2983V1/2023	C3
OR189473	Human	Europe	Russia	RUS	2022	2022-10-11	hPiv3/Russia/SPE-RII-481V1/2023	C3
OR189474	Human	Europe	Russia	RUS	2022	2022-04-15	hPiv3/Russia/SPE-RII-16966S/2022	C3
OR189475	Human	Europe	Russia	RUS	2022	2022-03-25	hPiv3/Russia/SPE-RII-17815S/2022	C3
OR189476	Human	Europe	Russia	RUS	2022	2022-04-11	hPiv3/Russia/SPE-RII-19353S/2022	C3
OR189478	Human	Europe	Russia	RUS	2023	2023-04-26	hPiv3/Russia/SPE-RII-17873S/2023	C3
OR189480	Human	Europe	Russia	RUS	2023	2023-05-02	hPiv3/Russia/SPE-RII-18204S/2023	C3
OR189481	Human	Europe	Russia	RUS	2023	2023-05-02	hPiv3/Russia/SPE-RII-18213S/2023	C3
OR189482	Human	Europe	Russia	RUS	2023	2023-05-02	hPiv3/Russia/SPE-RII-18214S/2023	C3
OR189483	Human	Europe	Russia	RUS	2023	2023-05-06	hPiv3/Russia/SPE-RII-18441S/2023	C3
OR189485	Human	Europe	Russia	RUS	2023	2023-05-06	hPiv3/Russia/SPE-RII-18839S/2023	C3
OR189486	Human	Europe	Russia	RUS	2023	2023-05-29	hPiv3/Russia/SPE-RII-20313S/2023	C3
OR189487	Human	Europe	Russia	RUS	2023	2023-05-29	hPiv3/Russia/SPE-RII-20343S/2023	C3
PP858542	Human	Europe	Russia	RUS	2017	2017-11-07	hPIV3/Russia/SPE-RII-87S/2017	C3
PP858545	Human	Europe	Russia	RUS	2018	2018-01-17	hPIV3/Russia/SPE-RII-440S/2018	C3
PP858547	Human	Europe	Russia	RUS	2018	2018-01-22	hPIV3/Russia/SPE-RII-499S/2018	C3
PP858549	Human	Europe	Russia	RUS	2018	2018-03-15	hPIV3/Russia/SPE-RII2616S/2018	C3
PP858550	Human	Europe	Russia	RUS	2018	2018-03-27	hPIV3/Russia/SPE-RII3125S/2018	C3
PP858551	Human	Europe	Russia	RUS	2018	2018-03-28	hPIV3/Russia/SPE-RII3243S/2018	C3
PP858553	Human	Europe	Russia	RUS	2018	2018-04-09	hPIV3/Russia/SPE-RII3686S/2018	C3
PP858554	Human	Europe	Russia	RUS	2018	2018-04-12	hPIV3/Russia/SPE-RII3801S/2018	C3
PP858555	Human	Europe	Russia	RUS	2018	2018-04-12	hPIV3/Russia/SPE-RII3809S/2018	C3
PP858556	Human	Europe	Russia	RUS	2018	2018-05-04	hPIV3/Russia/SPE-RII4259S/2018	C3
PP858557	Human	Europe	Russia	RUS	2018	2018-05-26	hPIV3/Russia/SPE-RII4535S/2018	C3
PP858558	Human	Europe	Russia	RUS	2018	2018-10-23	hPIV3/Russia/SPE-RII24S/2018	C3
PP858560	Human	Europe	Russia	RUS	2019	2019-01-31	hPIV3/Russia/SPE-RII1444S/2019	C3
PP858561	Human	Europe	Russia	RUS	2019	2019-02-18	hPIV3/Russia/SPE-RII2373S/2019	C3
PP858566	Human	Europe	Russia	RUS	2019	2019-04-05	hPIV3/Russia/SPE-RII4143S/2019	C3
PP858567	Human	Europe	Russia	RUS	2019	2019-04-16	hPIV3/Russia/SPE-RII4304S/2019	C3
PP858568	Human	Europe	Russia	RUS	2019	2019-04-24	hPIV3/Russia/SPE-RII4520S/2019	C3
PP858569	Human	Europe	Russia	RUS	2019	2019-05-20	hPIV3/Russia/SPE-RII4673S/2019	C3
PP858570	Human	Europe	Russia	RUS	2019	2019-10-23	hPIV3/Russia/SPE-RII41S/2019	C3
PP858573	Human	Europe	Russia	RUS	2019	2019-12-09	hPIV3/Russia/SPE-RII263S/2019	C3
PP858574	Human	Europe	Russia	RUS	2019	2019-12-30	hPIV3/Russia/SPE-RII695S/2019	C3
PP858575	Human	Europe	Russia	RUS	2020	2020-01-13	hPIV3/Russia/SPE-RII889S/2020	C3
PP858576	Human	Europe	Russia	RUS	2020	2020-01-23	hPIV3/Russia/SPE-RII1228S/2020	C3
PP858577	Human	Europe	Russia	RUS	2020	2020-03-10	hPIV3/Russia/SPE-RII3448S/2020	C3
PP858578	Human	Europe	Russia	RUS	2021	2021-03-04	hPIV3/Russia/SPE-RII29444S/2021	C3
PP858579	Human	Europe	Russia	RUS	2021	2021-03-31	hPIV3/Russia/SPE-RII30977S/2021	C3
PP858580	Human	Europe	Russia	RUS	2021	2021-04-19	hPIV3/Russia/SPE-RII32697S/2021	C3
PP858581	Human	Europe	Russia	RUS	2021	2021-04-16	hPIV3/Russia/SPE-RII32971S/2021	C3
PP858582	Human	Europe	Russia	RUS	2021	2021-05-11	hPIV3/Russia/SPE-RII34137S/2021	C3
PP858583	Human	Europe	Russia	RUS	2022	2022-05-03	hPIV3/Russia/SPE-RII21386S/2022	C3
PP858584	Human	Europe	Russia	RUS	2022	2022-05-05	hPIV3/Russia/SPE-RII21392S/2022	C3
PP858586	Human	Europe	Russia	RUS	2022	2022-05-12	hPIV3/Russia/SPE-RII22196S/2022	C3
PP858589	Human	Europe	Russia	RUS	2022	2022-05-18	hPIV3/Russia/SPE-RII22758S/2022	C3
PP858590	Human	Europe	Russia	RUS	2022	2022-05-23	hPIV3/Russia/SPE-RII23294S/2022	C3
PP858591	Human	Europe	Russia	RUS	2022	2022-05-24	hPIV3/Russia/SPE-RII23758S/2022	C3
PP858592	Human	Europe	Russia	RUS	2022	2022-05-29	hPIV3/Russia/SPE-RII24484S/2022	C3
PP858593	Human	Europe	Russia	RUS	2022	2022-05-31	hPIV3/Russia/SPE-RII24519S/2022	C3
PP858594	Human	Europe	Russia	RUS	2022	2022-06-06	hPIV3/Russia/SPE-RII24769S/2022	C3
PP858595	Human	Europe	Russia	RUS	2022	2022-06-24	hPIV3/Russia/SPE-RII26705S/2022	C3
PP858596	Human	Europe	Russia	RUS	2022	2022-06-27	hPIV3/Russia/SPE-RII27045S/2022	C3
PP858597	Human	Europe	Russia	RUS	2022	2022-07-06	hPIV3/Russia/SPE-RII27893S/2022	C3
PP858598	Human	Europe	Russia	RUS	2022	2022-08-10	hPIV3/Russia/SPE-RII31244S/2022	C3
PP858599	Human	Europe	Russia	RUS	2022	2022-08-19	hPIV3/Russia/SPE-RII31871S/2022	C3
PP858600	Human	Europe	Russia	RUS	2022	2022-08-29	hPIV3/Russia/SPE-RII32812S/2022	C3
PP858601	Human	Europe	Russia	RUS	2022	2022-08-29	hPIV3/Russia/SPE-RII32814S/2022	C3
PP858602	Human	Europe	Russia	RUS	2022	2022-10-18	hPIV3/Russia/SPE-RII1054S/2022	C3
PP858603	Human	Europe	Russia	RUS	2022	2022-11-24	hPIV3/Russia/SPE-RII4142S/2022	C3
PP858604	Human	Europe	Russia	RUS	2023	2023-01-30	hPIV3/Russia/SPE-RII10322S/2023	C3
PP858605	Human	Europe	Russia	RUS	2023	2023-02-14	hPIV3/Russia/SPE-RII11934S/2023	C3
PP858606	Human	Europe	Russia	RUS	2023	2023-02-16	hPIV3/Russia/SPE-RII12146S/2023	C3
PP858607	Human	Europe	Russia	RUS	2023	2023-05-30	hPIV3/Russia/SPE-RII20596S/2023	C3
PP858608	Human	Europe	Russia	RUS	2023	2023-10-30	hPIV3/Russia/SPE-RII2484S/2023	C3
PP858609	Human	Europe	Russia	RUS	2023	2023-11-17	hPIV3/Russia/SPE-RII4239S/2023	C3
PP858610	Human	Europe	Russia	RUS	2023	2023-11-18	hPIV3/Russia/SPE-RII4700S/2023	C3
PP858611	Human	Europe	Russia	RUS	2023	2023-12-09	hPIV3/Russia/SPE-RII6790S/2023	C3
PP858612	Human	Europe	Russia	RUS	2023	2023-05-02	hPIV3/Russia/SPE-RII13884V/2023	C3
PP858613	Human	Europe	Russia	RUS	2023	2023-05-02	hPIV3/Russia/SPE-RII13884V/2023	C3

## Sheet: S4
Table S4. 210 Genbank and Russian sequences of HN hPIV3 strains used in Figure 5
Accession number	Header	Region	Geo_loc_name	Country code	Year	Collection date	Strain	Cluster
JN089924	Human	North America	USA	USA	1957	1905-05-10	Washington/1957 C243	A
M17641	Human	North America	USA	USA	1957		WASH/47885	A
M18760	Human	Oceania	Australia	AUS	1974		AUS/124854/74	A
MW654253	Human	Europe	Germany	DEU	2017	2017-09-04	GER/5669/16-17	A
M18759	Human	North America	USA	USA	1973		WASH/1511/73	B
AB012132	Human	Asia	Japan	JPN	1997		GP	B
M18761	Human	North America	USA	USA	1979		WASH/649/79	B
Z11575	Human	North America	USA	USA	1982		JS	B
M18764	Human	North America	USA	USA	1983		TEX/12677/83	B
M18762	Human	North America	USA	USA	1980		TEX/545/80	B
EU424062	Human	North America	Canada	CAN			14702	B
KF530251	Human	Oceania	Australia	AUS	2007	1905-06-29	HPIV3/AUS/5/2007	B
AY283063	Human	Oceania	Australia	AUS	2004		AUS-04	B
M18763	Human	North America	USA	USA	1982		TEX/9305/82	B
L25350	Human	North America	Canada	CAN	1994		Toronto	B
Z26523	Human	North America	Canada	CAN	1994		Toronto	B
KF530243	Human	Oceania	Australia	AUS	2007	1905-06-29	HPIV3/AUS/3/2007	B
KF687336	Human	Africa	South Africa	ZAF	2007	1905-06-29	HPIV3/ZAF/1145978/2007	B
KF530230	Human	Oceania	Australia	AUS	2007	1905-06-29	HPIV3/AUS/7/2007	B
KF530247	Human	North America	USA	USA	2006	1905-06-28	HPIV3/USA/629-D02313/2006	B
OR728657	Human	Asia	Pakistan	PAK	2023		PIV/PAK-01/2023	D
PP961319	Human	Asia	Singapore	SGP	2024	2024-05-08	HPIV3/SG/NUHS-240508/2024	D
PQ541043	Human	Europe	France	FRA	2023	2023-04-18	HPIV3/Paris/France/2023/C14	D
PQ541044	Human	Europe	France	FRA	2023	2023-04-30	HPIV3/Paris/France/2023/C16	D
PV260539	Human	North America	USA	USA	2024	2024-02-01	HPIV-3/human/USA/MA-Broad_BWH-20937/2024	D
PV260540	Human	North America	USA	USA	2024	2024-06-06	HPIV-3/human/USA/MA-Broad_MGH-21636/2024	D
PV498575	Human	North America	USA	USA	2024	2024-02-28	USA/WA-UW-e5ce9/2024	D
PV539240	Human	North America	USA	USA	2024	2024-11-14	HPIV-3/human/USA/MA-Broad_BWH-23331/2024	D
PV539259	Human	North America	USA	USA	2024	2024-11-15	HPIV-3/human/USA/MA-Broad_BWH-23325/2024	D
PV539287	Human	North America	USA	USA	2024	2024-11-16	HPIV-3/human/USA/MA-Broad_BWH-23326/2024	D
PV642242	Human	North America	USA	USA	2024	2024-02-20	USA/WA-UW-5ee2c/2024	D
PV642248	Human	North America	USA	USA	2024	2024-01-13	USA/WA-UW-2e142/2024	D
PV763303	Human	North America	USA	USA	2022	2022-12-12	USA/OR-UW-49fb9/2022	D
OR189433	Human	Europe	Russia	RUS	2023	2023-04-02	hPiv3/Russia/SPE-RII-15851S/2023	D
OR189452	Human	Europe	Russia	RUS	2023	2023-04-12	hPiv3/Russia/SPE-RII-17404S/2023	D
OR189479	Human	Europe	Russia	RUS	2023	2023-04-28	hPiv3/Russia/SPE-RII-17999S/2023	D
EU814623	Human	Asia	India	IND	2006	2006-02-25	DEL/322/06	C4
KY684754	Human	North America	USA	USA	2009	1905-07-01	HPIV3/Seattle/USA/1M6/2009	C1c
MW654373	Human	Europe	Germany	DEU	2019	2019-04-09	GER/4024/18-19	C1c
KY369867	Human	North America	USA	USA	2016	1905-07-08	HPIV3/Seattle/USA/SC1216/2016	C1c
KT796429	Human	Europe	Spain	ESP	2015	2015-01-14	NSVH2015-3-48594	C1c
MW654321	Human	Europe	Germany	DEU	2017	2017-06-08	GER/5214/16-17	C1c
EU814624	Human	Asia	India	IND	2006	2006-01-02	DEL/88/06	C1a
EU814625	Human	Asia	India	IND	2005	2005-08-31	DEL/w32/05	C1a
KF687321	Human	North America	Mexico	MEX	2004	2004-05-31	HPIV3/MEX/1110/2004	C1a
KF530245	Human	South America	Argentina	ARG	2004	2004-11-17	HPIV3/ARG/10068/2004	C1a
MF987837	Human	South America	Brazil	BRA	2010	2010-03-31	STA829	C1a
KJ672617	Human	South America	Peru	PER	2009	2009-08-12	HPIV3/Homo sapiens/PER/FLE3936/2009	C1a
JF416795	Human	Asia	South Korea	KOR	2006	2006-06-05	KPIV-06-3	C1a
KF530235	Human	Oceania	Australia	AUS	2007	1905-06-29	HPIV3/AUS/8/2007	C1a
JX131648	Human	Asia	Saudi Arabia	SAU	2009	2009-01-18	Riyadh 119/2009	C1b
JX131649	Human	Asia	Saudi Arabia	SAU	2008	2008-11-21	Riyadh 63/2008	C1b
HM460887	Human	Asia	Saudi Arabia	SAU	2009		Riyadh 149/2009	C1b
HM460886	Human	Asia	Saudi Arabia	SAU	2008		Riyadh 11/2008	C1b
KF687354	Human	Europe	France	FRA	2010	2010-06-28	HPIV3/FRA/30261045/2010	C1b
KJ672574	Human	South America	Peru	PER	2010	2010-12-09	HPIV3/Homo sapiens/PER/FPP00066/2010	C1b
KF687340	Human	Africa	South Africa	ZAF	2010	2010-10-15	HPIV3/ZAF/3372/2010	C1b
AB736166	Human	Africa	Zambia	ZMB	2011	2011-11	ZMLS/2011	C1b
MH678681	Human	Europe	United Kingdom	GBR	2013	2025-05-13	HPIV3/UK/180/05/2013	C1b
KT796382	Human	Europe	Spain	ESP	2014	2014-04-27	NSVH2014-17-13613	C1b
MW654382	Human	Europe	Germany	DEU	2014	2014-11-03	GER/0368/14-15	C1b
AB189960	Human	Asia	Japan	JPN	2002		KK24	C2
KF530231	Human	North America	USA	USA	2007	1905-06-29	HPIV3/USA/629-D00155/2007	C2
EU814626	Human	Asia	India	IND	2005	2005-08-31	DEL/139/05	C2
JX131646	Human	Asia	Saudi Arabia	SAU	2008	2008-03-16	Riyadh 45/2008	C2
KY973580	Human	North America	USA	USA	2010	1905-07-02	HPIV3/Seattle/USA/6L8/2010	C2
MN116674	Human	Africa	Kenya	KEN	2010	2010-08-30	PR6	C2
KF687320	Human	North America	Mexico	MEX	2004	2004-05-17	HPIV3/MEX/1099/2004	C5a
KF687349	Human	Europe	France	FRA	2006	2006-06-06	HPIV3/FRA/26232106/2006	C5a
JX131647	Human	Asia	Saudi Arabia	SAU	2008	2008-04-12	Riyadh 50/2008	C5a
JF912197	Human	North America	USA	USA	2009	1905-07-01	Oklahoma/410/2009	C5a
KF530257	Human	South America	Argentina	ARG	2007	2007-09-14	HPIV3/ARG/15318/2007	C5a
MH678688	Human	Europe	United Kingdom	GBR	2011	Jul-2011	HPIV3/UK/82/07/2011	C5a
MN488700	Human	Europe	Netherlands	NLD	2007	2007-02-06	4310700122_seq2	C5a
MW654298	Human	Europe	Germany	DEU	2015	2015-11-09	GER/0384/15-16	C5a
KF687356	Human	Europe	France	FRA	2011	2011-02-11	HPIV3/FRA/31065118/2011	C5a
PP858552	Human	Europe	Russia	RUS	2018	2018-04-02	hPIV3/Russia/SPE-RII3416S/2018	C5a
OR189441	Human	Europe	Russia	RUS	2023	2023-04-12	hPiv3/Russia/SPE-RII-16809S/2023	C5b
PP858543	Human	Europe	Russia	RUS	2017	2017-11-10	hPIV3/Russia/SPE-RII-95S/2017	C5b
PP858548	Human	Europe	Russia	RUS	2018	2018-01-19	hPIV3/Russia/SPE-RII-536S/2018	C5b
PP858546	Human	Europe	Russia	RUS	2018	2018-01-17	hPIV3/Russia/SPE-RII-452S/2018	C5b
PP858562	Human	Europe	Russia	RUS	2019	2019-02-21	hPIV3/Russia/SPE-RII2561S/2019	C5b
PP858544	Human	Europe	Russia	RUS	2017	2017-12-07	hPIV3/Russia/SPE-RII-239S/2017	C5b
PP858588	Human	Europe	Russia	RUS	2022	2022-05-16	hPIV3/Russia/SPE-RII22634S/2022	C5b
PP858565	Human	Europe	Russia	RUS	2019	2019-04-03	hPIV3/Russia/SPE-RII4103S/2019	C5b
OR189414	Human	Europe	Russia	RUS	2023	2023-03-05	hPiv3/Russia/SPE-RII-13557S/2023	C5b
OR189460	Human	Europe	Russia	RUS	2023	2023-03-29	hPiv3/Russia/SPE-RII-15457V2/2023	C5b
MW654306	Human	Europe	Germany	DEU	2017	2017-01-16	GER/1936/16-17	C5b
LC756947	Human	Asia	Japan	JPN	2016	2016-06-17	URI_16t282/2016	C5b
KY973569	Human	North America	USA	USA	2017	1905-07-09	HPIV3/Seattle/USA/SC3238/2017	C5b
GU732149	Human	Asia	China	CHN	2009	2009-03-01	BJ/232/09	C3c
GU732134	Human	Asia	China	CHN	2008	2008-06-01	BJ/009/08	C3c
MH006654	Human	Asia	Vietnam	VNM	2009	2009-11-05	HPIV3/VietNam/074/2009	C3c
GU732160	Human	Asia	China	CHN	2009	2009-07-01	BJ/306/09	C3c
KF530253	Human	Europe	France	FRA	2007	2007-07-04	HPIV3/FRA/27273076/2007	C3b
KF530234	Human	North America	Mexico	MEX	2005	2005-02-11	HPIV3/MEX/1526/2005	C3b
AB189961	Human	Asia	Japan	JPN	2002		HA-1	C3b
FJ455842	Human	Asia	China	CHN	2003	2003-12-01	LZ22	C3b
MF987836	Human	South America	Brazil	BRA	2010	2010-01-14	STA762	C3b
KX912807	Human	Asia	Malaysia	MYS	2013	2013-07-05	MY-U2587/13	C3b
LC720881	Human	Asia	Japan	JPN	2021	1905-07-13	PIV3_Fukushima_OR383_2021	C3b
OM240925	Human	Asia	South Korea	KOR	2018	2018-06-01	PIV3_KINRESS_BS0348	C3b
OM240921	Human	Asia	South Korea	KOR	2019	2019-07-01	PIV3_KINRESS_CB0497	C3b
KP690742	Human	Asia	China	CHN	2011	2011-07-22	11-s-133	C3b
PP858551	Human	Europe	Russia	RUS	2018	2018-03-28	hPIV3/Russia/SPE-RII3243S/2018	C3b
PP858575	Human	Europe	Russia	RUS	2020	2020-01-13	hPIV3/Russia/SPE-RII889S/2020	C3b
PP858549	Human	Europe	Russia	RUS	2018	2018-03-15	hPIV3/Russia/SPE-RII2616S/2018	C3b
OM240920	Human	Asia	South Korea	KOR	2017	2017-04-01	PIV3_KINRESS_CN0367	C3f
LC756945	Human	Asia	Japan	JPN	2014	2014-06-30	URI_14t179/2014	C3f
MW654285	Human	Europe	Germany	DEU	2015	2015-03-16	GER/4412/14-15	C3f
LC756944	Human	Asia	Japan	JPN	2019	2019-07-06	LRI_19t251/2019	C3f
KX467895	Human	Europe	Croatia	HRV	2012	2012-12-17	HPIV3s/Zagreb.HR/51.12(3379)	C3f
KY674964	Human	North America	USA	USA	2012	1905-07-04	HPIV3/Seattle/USA/9N3/2012	C3f
KF530233	Human	Europe	France	FRA	2009	09-Mar-2009	HPIV3/FRA/29111069/2009"	C3f
KY674928	Human	North America	USA	USA	2009	1905-07-01	HPIV3/Seattle/USA/1S5/2009	C3f
KT898925	Human	Europe	Italy	ITA	2013	2013-02-01	Pavia/4139/2013	C3e
MH892410	Human	Europe	Netherlands	NLD	2013	29-Nov-2013	t146a305_HPIV3	C3e
KX467905	Human	Europe	Croatia	HRV	2014	2014-10-02	HPIV3s/Zagreb.HR/40.14(1406)	C3e
MW654327	Human	Europe	Germany	DEU	2017	2017-11-03	GER/0440/17-18	C3e
MG773275	Human	South America	Argentina	ARG	2016	29-Jul-2016	HPIV3/BuenosAires/ARG/001/2016	C3e
MW654297	Human	Europe	Germany	DEU	2015	2015-11-09	GER/0358/15-16	C3e
KY973592	Human	North America	USA	USA	2010	1905-07-02	HPIV3/Seattle/USA/6H8/2010	C3e
KT796417	Human	Europe	Spain	ESP	2014	2014-11-07	NSVH2014-45-11198	C3e
MG773276	Human	South America	Argentina	ARG	2017	19-Jul-2017	HPIV3/BuenosAires/ARG/002/2017	C3e
MH892409	Human	Europe	Netherlands	NLD	2016	01-Aug-2016	t146a304_HPIV3	C3e
KX467897	Human	Europe	Croatia	HRV	2014	2014-02-17	HPIV3s/Zagreb.HR/08.14(346)	C3e
PP858578	Human	Europe	Russia	RUS	2021	2021-03-04	hPIV3/Russia/SPE-RII29444S/2021	C3e
KX912818	Human	Asia	Malaysia	MYS	2014	2014-05-14	MY-U3897/14	C3d
MW654354	Human	Europe	Germany	DEU	2018	2018-10-29	GER/0234/18-19	C3d
LC756937	Human	Asia	Japan	JPN	2017	2017-06-22	LRI_17t104/2017	C3d
OM240922	Human	Asia	South Korea	KOR	2016	2016-06-01	PIV3_KINRESS_CB0332	C3d
MW654351	Human	Europe	Germany	DEU	2018	2018-10-04	GER/0056/18-19	C3d
MW654378	Human	Europe	Germany	DEU	2019	2019-06-11	GER/4398/18-19	C3d
MW654346	Human	Europe	Germany	DEU	2018	2018-08-06	GER/6597/17-18	C3d
KY629774	Human	North America	USA	USA	2016	1905-07-08	HPIV3/Seattle/USA/13J5/2016	C3d
MW654380	Human	Europe	Germany	DEU	2019	2019-07-22	GER/4648/18-19	C3d
OM240918	Human	Asia	South Korea	KOR	2019	2019-07-01	PIV3_KINRESS_GJ0525	C3d
MT210644	Human	North America	USA	USA	2020	2020-03-06	USA/06-MAR-2020	C3d
MH330335	Human	Asia	India	IND	2017	2017-01-30	NIV1721711	C3d
LC720878	Human	Asia	Japan	JPN	2019	1905-07-11	PIV3_Fukushima_O695_2019	C3a
MH678680	Human	Europe	United Kingdom	GBR	2013	Apr-2013	HPIV3/UK/153/04/2013	C3a
KJ672615	Human	South America	Peru	PER	2008	12-Aug-2008	HPIV3/Homo sapiens/PER/FLA3621/2008	C3a
KF530250	Human	North America	Mexico	MEX	2006	20-Feb-2006	HPIV3/MEX/2545/2006	C3a
KM190938	Human	Asia	Thailand	THA	2012	21-Feb-2012	VIROAF11	C3a
KX912819	Human	Asia	Malaysia	MYS	2014	2014-05-14	MY-U3900/14	C3a
MW654289	Human	Europe	Germany	DEU	2015	2015-04-11	GER/4993/14-15	C3a
KT796456	Human	Europe	Spain	ESP	2015	2015-05-17	NSVH2015-20-67163	C3a
OM240911	Human	Asia	South Korea	KOR	2017	2017-06-01	PIV3_KINRESS_GW0367	C3a
MW654325	Human	Europe	Germany	DEU	2017	2017-10-20	GER/0260/17-18	C3a
LC756935	Human	Asia	Japan	JPN	2017	2017-05-17	LRI_17t047/2017	C3a
MH678675	Human	Europe	United Kingdom	GBR	2012	Jun-2012	HPIV3/UK/112/06/2012	C3a
MW654326	Human	Europe	Germany	DEU	2017	2017-10-27	GER/0385/17-18	C3a
KY973566	Human	North America	USA	USA	2015	1905-07-07	HPIV3/Seattle/USA/6069/2015	C3a
MW654345	Human	Europe	Germany	DEU	2018	2018-07-09	GER/6518/17-18	C3a
GU732171	Human	Asia	China	CHN	2009	2009-10-01	BJ/341/09	C3a
GU732154	Human	Asia	China	CHN	2009	2009-04-01	BJ/262/09	C3a
KJ672618	Human	South America	Peru	PER	2012	14-May-2012	HPIV3/Homo sapiens/PER/CFI1849/2012	C3a
KJ672565	Human	South America	Peru	PER	2007	09-Jul-2007	HPIV3/Homo sapiens/PER/FLU7204/2007	C3a
MH678676	Human	Europe	United Kingdom	GBR	2012	Jul-2012	HPIV3/UK/113/07/2012	C3a
KX912815	Human	Asia	Malaysia	MYS	2014	2014-05-02	MY-U3851/14	C3a
KT796413	Human	Europe	Spain	ESP	2014	2014-09-29	NSVH2014-40-68658	C3a
KT898932	Human	Europe	Italy	ITA	2014	2014-06-01	Pavia/15215/2014	C3a
KT898928	Human	Europe	Italy	ITA	2015	2015-06-01	Pavia/13164/2015	C3a
KY684745	Human	North America	USA	USA	2009	1905-07-01	HPIV3/Seattle/USA/1C2/2009	C3a
KF530252	Human	North America	USA	USA	2008	1905-06-30	HPIV3/USA/629-D01363/2008	C3a
KF687330	Human	North America	Mexico	MEX	2008	11-Mar-2008	HPIV3/MEX/4169/2008	C3a
KJ672532	Human	South America	Peru	PER	2007	31-Oct-2007	HPIV3/Homo sapiens/PER/FLU9187/2007	C3a
KJ672588	Human	South America	Peru	PER	2009	18-Jan-2009	HPIV3/Homo sapiens/PER/FLA5350/2009	C3a
KY973585	Human	North America	USA	USA	2010	1905-07-02	HPIV3/Seattle/USA/6J5/2010	C3a
KY973573	Human	North America	USA	USA	2010	1905-07-02	HPIV3/Seattle/USA/6Q8/2010	C3a
PP858555	Human	Europe	Russia	RUS	2018	2018-04-12	hPIV3/Russia/SPE-RII3809S/2018	C3a
OR189483	Human	Europe	Russia	RUS	2023	2023-05-06	hPiv3/Russia/SPE-RII-18441S/2023	C3a
PP858586	Human	Europe	Russia	RUS	2022	2022-05-12	hPIV3/Russia/SPE-RII22196S/2022	C3a
OR189457	Human	Europe	Russia	RUS	2023	2023-03-14	hPiv3/Russia/SPE-RII-14278V2/2023	C3a
OR189459	Human	Europe	Russia	RUS	2023	2023-03-28	hPiv3/Russia/SPE-RII-15362V2/2023	C3a
PP858601	Human	Europe	Russia	RUS	2022	2022-08-29	hPIV3/Russia/SPE-RII32814S/2022	C3a
PP858580	Human	Europe	Russia	RUS	2021	2021-04-19	hPIV3/Russia/SPE-RII32697S/2021	C3a
PP858589	Human	Europe	Russia	RUS	2022	2022-05-18	hPIV3/Russia/SPE-RII22758S/2022	C3a
PP858607	Human	Europe	Russia	RUS	2023	2023-05-30	hPIV3/Russia/SPE-RII20596S/2023	C3a
PP858600	Human	Europe	Russia	RUS	2022	2022-08-29	hPIV3/Russia/SPE-RII32812S/2022	C3a
OR189434	Human	Europe	Russia	RUS	2023	2023-03-25	hPiv3/Russia/SPE-RII-16016S/2023	C3a
PP858553	Human	Europe	Russia	RUS	2018	2018-04-09	hPIV3/Russia/SPE-RII3686S/2018	C3a
PP858599	Human	Europe	Russia	RUS	2022	2022-08-19	hPIV3/Russia/SPE-RII31871S/2022	C3a
OR189427	Human	Europe	Russia	RUS	2023	2023-03-28	hPiv3/Russia/SPE-RII-15350S/2023	C3a
OR189470	Human	Europe	Russia	RUS	2023	2023-03-30	hPiv3/Russia/SPE-RII-15564V1/2023	C3a
OR189422	Human	Europe	Russia	RUS	2023	2023-03-20	hPiv3/Russia/SPE-RII-14745S/2023	C3a
OR189474	Human	Europe	Russia	RUS	2022	2022-04-15	hPiv3/Russia/SPE-RII-16966S/2022	C3a
PP858581	Human	Europe	Russia	RUS	2021	2021-04-16	hPIV3/Russia/SPE-RII32971S/2021	C3a
OR189453	Human	Europe	Russia	RUS	2023	2023-04-21	hPiv3/Russia/SPE-RII-17450S/2023	C3a
PP858542	Human	Europe	Russia	RUS	2017	2017-11-07	hPIV3/Russia/SPE-RII-87S/2017	C3a
PP858576	Human	Europe	Russia	RUS	2020	2020-01-23	hPIV3/Russia/SPE-RII1228S/2020	C3a
PP858574	Human	Europe	Russia	RUS	2019	2019-12-30	hPIV3/Russia/SPE-RII695S/2019	C3a
OR189463	Human	Europe	Russia	RUS	2022	2022-11-14	hPiv3/Russia/SPE-RII-2983V2/2023	C3a
PP858579	Human	Europe	Russia	RUS	2021	2021-03-31	hPIV3/Russia/SPE-RII30977S/2021	C3a
OR189462	Human	Europe	Russia	RUS	2022	2022-11-11	hPiv3/Russia/SPE-RII-2678V2/2023	C3a
PP858603	Human	Europe	Russia	RUS	2022	2022-11-24	hPIV3/Russia/SPE-RII4142S/2022	C3a
OR189486	Human	Europe	Russia	RUS	2023	2023-05-29	hPiv3/Russia/SPE-RII-20313S/2023	C3a
OR189409	Human	Europe	Russia	RUS	2022	2022-10-11	hPiv3/Russia/SPE-RII-478S/2022	C3a
PP858595	Human	Europe	Russia	RUS	2022	2022-06-24	hPIV3/Russia/SPE-RII26705S/2022	C3a
PP858566	Human	Europe	Russia	RUS	2019	2019-04-05	hPIV3/Russia/SPE-RII4143S/2019	C3a
PP858550	Human	Europe	Russia	RUS	2018	2018-03-27	hPIV3/Russia/SPE-RII3125S/2018	C3a
PP858545	Human	Europe	Russia	RUS	2018	2018-01-17	hPIV3/Russia/SPE-RII-440S/2018	C3a
PP858567	Human	Europe	Russia	RUS	2019	2019-04-16	hPIV3/Russia/SPE-RII4304S/2019	C3a
PP858558	Human	Europe	Russia	RUS	2018	2018-10-23	hPIV3/Russia/SPE-RII24S/2018	C3a
OR189439	Human	Europe	Russia	RUS	2023	2023-04-12	hPiv3/Russia/SPE-RII-16748S/2023	C3a
PP858573	Human	Europe	Russia	RUS	2019	2019-12-09	hPIV3/Russia/SPE-RII263S/2019	C3a
PP858577	Human	Europe	Russia	RUS	2020	2020-03-10	hPIV3/Russia/SPE-RII3448S/2020	C3a
OR189487	Human	Europe	Russia	RUS	2023	2023-05-29	hPiv3/Russia/SPE-RII-20343S/2023	C3a
PP858609	Human	Europe	Russia	RUS	2023	2023-11-17	hPIV3/Russia/SPE-RII4239S/2023	C3a
PP858557	Human	Europe	Russia	RUS	2018	2018-05-26	hPIV3/Russia/SPE-RII4535S/2018	C3a

## Sheet: S5
Table S5. sequencing performance metrics of all the 156 Russian HN hPIV3 sequences used in the current study
Specimen ID	Isolate	Total number of reads	Reads_mapped	Percent_mapped	Mean_coverage	Median_coverage	Percent_min_20x	Percent_zero
34827S	hPiv3/Russia/SPE-RII-34827S/2022	906629	489705	54.01	24717.63	17502.0	100.0	0.0
34978S	hPiv3/Russia/SPE-RII-34978S/2022	2261764	1976499	87.39	100575.24	101683.5	100.0	0.0
478S	hPiv3/Russia/SPE-RII-478S/2022	1146220	964496	84.15	48859.96	48336.0	100.0	0.0
1048S	hPiv3/Russia/SPE-RII-1048S/2022	2236674	1964310	87.82	99631.44	90107.5	100.0	0.0
1423S	hPiv3/Russia/SPE-RII-1423S/2022	448454	335810	74.88	16869.39	10308.5	100.0	0.0
2678S	hPiv3/Russia/SPE-RII-2678S/2022	2353448	1913772	81.32	96904.82	84109.0	100.0	0.0
2983S	hPiv3/Russia/SPE-RII-2983S/2022	3008546	2419510	80.42	122463.48	110832.0	100.0	0.0
13557S	hPiv3/Russia/SPE-RII-13557S/2023	352317	187203	53.13	9504.5	7027.5	100.0	0.0
13620S	hPiv3/Russia/SPE-RII-13620S/2023	664574	466395	70.18	24223.43	14733.0	100.0	0.0
13884S	hPiv3/Russia/SPE-RII-13884S/2023	1787116	1460339	81.71	74804.56	68418.0	100.0	0.0
13951S	hPiv3/Russia/SPE-RII-13951S/2023	2537126	1926135	75.92	96811.11	77162.0	100.0	0.0
13956S	hPiv3/Russia/SPE-RII-13956S/2023	669941	166800	24.9	8578.15	5365.0	100.0	0.0
14057S	hPiv3/Russia/SPE-RII-14057S/2023	670628	518150	77.26	26645.28	17675.5	100.0	0.0
14261S	hPiv3/Russia/SPE-RII-14261S/2023	1417221	730701	51.56	37151.45	30546.5	97.67	0.0
14278S	hPiv3/Russia/SPE-RII-14278S/2023	1338601	853426	63.76	43963.36	35462.5	100.0	0.0
14745S	hPiv3/Russia/SPE-RII-14745S/2023	874335	673702	77.05	34751.54	30073.0	100.0	0.0
14814S	hPiv3/Russia/SPE-RII-14814S/2023	1689947	1301014	76.99	66983.25	51299.0	100.0	0.0
14981S	hPiv3/Russia/SPE-RII-14981S/2023	1267245	955042	75.36	49149.49	35332.0	100.0	0.0
15185S	hPiv3/Russia/SPE-RII-15185S/2023	2017524	1692648	83.9	87028.19	69064.0	100.0	0.0
15276S	hPiv3/Russia/SPE-RII-15276S/2023	1130053	919475	81.37	46666.76	25335.0	100.0	0.0
15350S	hPiv3/Russia/SPE-RII-15350S/2023	871974	614875	70.52	30981.42	18829.5	100.0	0.0
15362S	hPiv3/Russia/SPE-RII-15362S/2023	2631305	2218502	84.31	114730.77	100296.0	100.0	0.0
15457S	hPiv3/Russia/SPE-RII-15457S/2023	1531079	865357	56.52	43874.32	27344.5	100.0	0.0
15564S	hPiv3/Russia/SPE-RII-15564S/2023	1833032	1507123	82.22	77521.52	44108.0	100.0	0.0
15618S	hPiv3/Russia/SPE-RII-15618S/2023	1137924	82896	7.28	4247.08	3561.5	100.0	0.0
15637S	hPiv3/Russia/SPE-RII-15637S/2023	2190653	1934429	88.3	99436.74	95361.0	100.0	0.0
15851S	hPiv3/Russia/SPE-RII-15851S/2023	729320	417756	57.28	21540.27	20332.5	100.0	0.0
16016S	hPiv3/Russia/SPE-RII-16016S/2023	1330335	1115779	83.87	57779.12	67270.5	100.0	0.0
16310S	hPiv3/Russia/SPE-RII-16310S/2023	2676568	1782435	66.59	91495.39	76437.5	100.0	0.0
16390S	hPiv3/Russia/SPE-RII-16390S/2023	2955746	2467960	83.5	126702.99	112254.5	100.0	0.0
16590S	hPiv3/Russia/SPE-RII-16590S/2023	1431915	982571	68.62	50135.75	42546.5	100.0	0.0
16747S	hPiv3/Russia/SPE-RII-16747S/2023	8007	758	9.47	38.04	30.0	64.51	0.0
16748S	hPiv3/Russia/SPE-RII-16748S/2023	1820352	1452609	79.8	73780.95	61643.5	100.0	0.0
16790S	hPiv3/Russia/SPE-RII-16790S/2023	1837515	1320066	71.84	67909.63	60256.0	100.0	0.0
16809S	hPiv3/Russia/SPE-RII-16809S/2023	908700	598536	65.87	30369.85	16405.0	100.0	0.0
16823S	hPiv3/Russia/SPE-RII-16823S/2023	1978961	1483707	74.97	74794.93	61818.5	100.0	0.0
16916S	hPiv3/Russia/SPE-RII-16916S/2023	855152	584239	68.32	30056.5	19352.0	100.0	0.0
16924S	hPiv3/Russia/SPE-RII-16924S/2023	1317914	972231	73.77	49319.7	34984.5	100.0	0.0
16991S	hPiv3/Russia/SPE-RII-16991S/2023	2822531	2451831	86.87	124356.75	114819.5	100.0	0.0
17061S	hPiv3/Russia/SPE-RII-17061S/2023	2500033	1545714	61.83	78905.5	57047.0	100.0	0.0
17122S	hPiv3/Russia/SPE-RII-17122S/2023	1968967	1217483	61.83	61404.01	41931.5	100.0	0.0
17154S	hPiv3/Russia/SPE-RII-17154S/2023	1335540	729618	54.63	37421.43	29350.0	100.0	0.0
17246S	hPiv3/Russia/SPE-RII-17246S/2023	1636399	1093018	66.79	55331.21	44299.5	100.0	0.0
17309S	hPiv3/Russia/SPE-RII-17309S/2023	197403	144953	73.43	7320.35	4696.5	100.0	0.0
17372S	hPiv3/Russia/SPE-RII-17372S/2023	2139338	1734135	81.06	87807.33	71473.5	100.0	0.0
17404S	hPiv3/Russia/SPE-RII-17404S/2023	1511925	1219596	80.67	61856.68	59717.0	100.0	0.0
17450S	hPiv3/Russia/SPE-RII-17450S/2023	389115	327291	84.11	16627.5	17024.0	100.0	0.0
17530S	hPiv3/Russia/SPE-RII-17530S/2023	2820599	2065740	73.24	105480.62	102096.5	100.0	0.0
1048V2	hPiv3/Russia/SPE-RII-1048V2/2023	1939441	1733398	89.38	90481.96	77748.5	100.0	0.0
1423V2	hPiv3/Russia/SPE-RII-1423V2/2023	2125013	1885976	88.75	98386.02	83962.0	100.0	0.0
14278V2	hPiv3/Russia/SPE-RII-14278V2/2023	1086407	20013	1.84	1031.28	449.0	100.0	0.0
14814V2	hPiv3/Russia/SPE-RII-14814V2/2023	3796129	3393995	89.41	179129.78	156605.0	100.0	0.0
15362V2	hPiv3/Russia/SPE-RII-15362V2/2023	2722060	2423343	89.03	128225.95	117174.5	100.0	0.0
15457V2	hPiv3/Russia/SPE-RII-15457V2/2023	2232384	1840746	82.46	97013.31	111153.0	100.0	0.0
15564V2	hPiv3/Russia/SPE-RII-15564V2/2023	443584	391154	88.18	20598.17	17243.0	100.0	0.0
2678V2	hPiv3/Russia/SPE-RII-2678V2/2023	2531476	2212762	87.41	115306.38	98459.5	100.0	0.0
2983V2	hPiv3/Russia/SPE-RII-2983V2/2023	2498447	2197915	87.97	114235.7	98904.5	100.0	0.0
1048V1	hPiv3/Russia/SPE-RII-1048V1/2023	1877582	1530322	81.5	79886.62	73291.0	100.0	0.0
1423V1	hPiv3/Russia/SPE-RII-1423V1/2023	3595954	3131119	87.07	163593.59	139342.0	100.0	0.0
14278V1	hPiv3/Russia/SPE-RII-14278V1/2023	3135778	2837799	90.5	149594.29	130685.5	100.0	0.0
14814V1	hPiv3/Russia/SPE-RII-14814V1/2023	2992805	2577032	86.11	135889.22	115037.0	100.0	0.0
15362V1	hPiv3/Russia/SPE-RII-15362V1/2023	3218311	2858483	88.82	151747.41	134489.5	100.0	0.0
15457V1	hPiv3/Russia/SPE-RII-15457V1/2023	2787654	2451609	87.95	129481.45	138550.5	100.0	0.0
15564V1	hPiv3/Russia/SPE-RII-15564V1/2023	2249081	2018441	89.75	106595.44	92400.0	100.0	0.0
2678V1	hPiv3/Russia/SPE-RII-2678V1/2023	4370058	3643434	83.37	190038.37	162099.0	100.0	0.0
2983V1	hPiv3/Russia/SPE-RII-2983V1/2023	2546939	2036897	79.97	105514.85	92242.5	100.0	0.0
481V1	hPiv3/Russia/SPE-RII-481V1/2023	2953269	2615407	88.56	136349.27	123462.5	100.0	0.0
16966S	hPiv3/Russia/SPE-RII-16966S/2022	339642	259800	76.49	13555.21	12228.0	100.0	0.0
17815S	hPiv3/Russia/SPE-RII-17815S/2022	148167	104721	70.68	5537.39	5023.5	100.0	0.0
19353S	hPiv3/Russia/SPE-RII-19353S/2022	454100	331711	73.05	17585.62	15102.0	100.0	0.0
19358S	hPiv3/Russia/SPE-RII-19358S/2022	491978	363971	73.98	19206.39	18889.0	100.0	0.0
17873S	hPiv3/Russia/SPE-RII-17873S/2023	168403	486	0.29	25.29	25.0	63.77	0.0
17999S	hPiv3/Russia/SPE-RII-17999S/2023	81182	25907	31.91	1368.37	1684.0	100.0	0.0
18204S	hPiv3/Russia/SPE-RII-18204S/2023	144534	78101	54.04	4140.01	3582.0	100.0	0.0
18213S	hPiv3/Russia/SPE-RII-18213S/2023	134710	88590	65.76	4693.18	3856.5	100.0	0.0
18214S	hPiv3/Russia/SPE-RII-18214S/2023	75686	27550	36.4	1456.23	1224.0	100.0	0.0
18441S	hPiv3/Russia/SPE-RII-18441S/2023	90385	41336	45.73	2186.88	1398.0	100.0	0.0
18729S	hPiv3/Russia/SPE-RII-18729S/2023	295755	190610	64.45	10039.16	10042.0	100.0	0.0
18839S	hPiv3/Russia/SPE-RII-18839S/2023	35925	26481	73.71	1406.96	1052.0	100.0	0.0
20313S	hPiv3/Russia/SPE-RII-20313S/2023	104904	43457	41.43	2257.57	2006.0	100.0	0.0
20343S	hPiv3/Russia/SPE-RII-20343S/2023	155347	82053	52.82	4245.49	1698.0	100.0	0.0
20365S	hPiv3/Russia/SPE-RII-20365S/2023	423098	356481	84.25	18779.81	17161.0	100.0	0.0
87S	hPIV3/Russia/SPE-RII-87S/2017	1556915	4273	0.27	246.4	83.0	77.08	0.0
95S	hPIV3/Russia/SPE-RII-95S/2017	346173	153196	44.25	9274.81	6316.0	100.0	0.0
239S	hPIV3/Russia/SPE-RII-239S/2017	197890	62556	31.61	3754.04	1692.0	100.0	0.0
440S	hPIV3/Russia/SPE-RII-440S/2018	251272	156424	62.25	9385.27	4265.0	100.0	0.0
452S	hPIV3/Russia/SPE-RII-452S/2018	206833	93780	45.34	5618.64	1485.0	100.0	0.0
499S	hPIV3/Russia/SPE-RII-499S/2018	146852	99700	67.89	5971.0	2968.0	100.0	0.0
536S	hPIV3/Russia/SPE-RII-536S/2018	197788	81158	41.03	4886.96	6543.0	100.0	0.0
2616S	hPIV3/Russia/SPE-RII2616S/2018	220542	139908	63.44	8387.89	3514.0	100.0	0.0
3125S	hPIV3/Russia/SPE-RII3125S/2018	1150937	729648	63.4	44040.22	26141.0	100.0	0.0
3243S	hPIV3/Russia/SPE-RII3243S/2018	143938	87239	60.61	5174.64	1149.0	100.0	0.0
3416S	hPIV3/Russia/SPE-RII3416S/2018	280518	174255	62.12	10410.41	2650.0	100.0	0.0
3686S	hPIV3/Russia/SPE-RII3686S/2018	303896	177469	58.4	10652.94	4853.0	100.0	0.0
3801S	hPIV3/Russia/SPE-RII3801S/2018	181763	42082	23.15	2514.05	567.0	100.0	0.0
3809S	hPIV3/Russia/SPE-RII3809S/2018	180063	89768	49.85	5374.35	1339.0	100.0	0.0
4259S	hPIV3/Russia/SPE-RII4259S/2018	272485	188276	69.1	11258.02	3976.0	100.0	0.0
4535S	hPIV3/Russia/SPE-RII4535S/2018	308333	84630	27.45	5089.99	2692.0	100.0	0.0
24S	hPIV3/Russia/SPE-RII24S/2018	432216	125185	28.96	7500.39	2848.0	100.0	0.0
728S	hPIV3/Russia/SPE-RII728S/2019	145347	100291	69.0	6065.15	3650.0	100.0	0.0
1444S	hPIV3/Russia/SPE-RII1444S/2019	263721	102673	38.93	6320.82	3454.0	100.0	0.0
2373S	hPIV3/Russia/SPE-RII2373S/2019	1664146	3436	0.21	201.37	76.0	97.27	0.0
2561S	hPIV3/Russia/SPE-RII2561S/2019	213364	76350	35.78	4656.83	3490.0	100.0	0.0
3275S	hPIV3/Russia/SPE-RII3275S/2019	197830	77685	39.27	4689.61	1578.0	100.0	0.0
3995S	hPIV3/Russia/SPE-RII3995S/2019	227916	92411	40.55	5593.43	2362.0	100.0	0.0
4103S	hPIV3/Russia/SPE-RII4103S/2019	238381	146433	61.43	8841.35	7207.0	100.0	0.0
4143S	hPIV3/Russia/SPE-RII4143S/2019	153079	58529	38.23	3488.88	1700.0	100.0	0.0
4304S	hPIV3/Russia/SPE-RII4304S/2019	483462	281243	58.17	16913.6	8158.0	100.0	0.0
4520S	hPIV3/Russia/SPE-RII4520S/2019	103983	23738	22.83	1414.91	564.0	100.0	0.0
4673S	hPIV3/Russia/SPE-RII4673S/2019	189888	70107	36.92	4257.0	2077.0	100.0	0.0
41S	hPIV3/Russia/SPE-RII41S/2019	104129	41668	40.02	2456.57	1034.0	100.0	0.0
51S	hPIV3/Russia/SPE-RII51S/2019	43562	12628	28.99	744.07	427.0	100.0	0.0
222S	hPIV3/Russia/SPE-RII222S/2019	39707	2155	5.43	126.65	20.0	52.07	0.0
263S	hPIV3/Russia/SPE-RII263S/2019	92435	36784	39.79	2168.28	824.0	100.0	0.0
695S	hPIV3/Russia/SPE-RII695S/2019	41656	23867	57.3	1408.8	720.0	100.0	0.0
889S	hPIV3/Russia/SPE-RII889S/2020	69926	29073	41.58	1729.43	800.0	100.0	0.0
1228S	hPIV3/Russia/SPE-RII1228S/2020	342561	151551	44.24	9091.94	4897.0	100.0	0.0
3448S	hPIV3/Russia/SPE-RII3448S/2020	165066	59263	35.9	3535.38	1081.0	100.0	0.0
29444S	hPIV3/Russia/SPE-RII29444S/2021	58294	25568	43.86	1537.03	1005.0	100.0	0.0
30977S	hPIV3/Russia/SPE-RII30977S/2021	1019427	44619	4.38	2597.56	1605.0	100.0	0.0
32697S	hPIV3/Russia/SPE-RII32697S/2021	52294	16173	30.93	954.44	216.0	100.0	0.0
32971S	hPIV3/Russia/SPE-RII32971S/2021	93173	9869	10.59	585.59	497.0	100.0	0.0
34137S	hPIV3/Russia/SPE-RII34137S/2021	47755	23460	49.13	1386.87	363.0	100.0	0.0
21386S	hPIV3/Russia/SPE-RII21386S/2022	88484	62711	70.87	3750.81	2513.0	100.0	0.0
21392S	hPIV3/Russia/SPE-RII21392S/2022	80896	20406	25.22	1213.36	580.0	100.0	0.0
21944S	hPIV3/Russia/SPE-RII21944S/2022	55831	42299	75.76	2547.34	1861.0	100.0	0.0
22196S	hPIV3/Russia/SPE-RII22196S/2022	79914	27999	35.04	1689.23	1413.0	100.0	0.0
22632S	hPIV3/Russia/SPE-RII22632S/2022	68160	48592	71.29	2894.5	1877.0	100.0	0.0
22634S	hPIV3/Russia/SPE-RII22634S/2022	46896	19118	40.77	1147.55	471.0	100.0	0.0
22758S	hPIV3/Russia/SPE-RII22758S/2022	59984	35378	58.98	2106.61	1046.0	100.0	0.0
23294S	hPIV3/Russia/SPE-RII23294S/2022	38361	14128	36.83	832.91	232.0	100.0	0.0
23758S	hPIV3/Russia/SPE-RII23758S/2022	43015	13301	30.92	784.85	223.0	100.0	0.0
24484S	hPIV3/Russia/SPE-RII24484S/2022	37734	16763	44.42	998.2	382.0	100.0	0.0
24519S	hPIV3/Russia/SPE-RII24519S/2022	44107	20805	47.17	1233.36	457.0	100.0	0.0
24769S	hPIV3/Russia/SPE-RII24769S/2022	27367	10420	38.08	615.68	175.0	100.0	0.0
26705S	hPIV3/Russia/SPE-RII26705S/2022	216762	154816	71.42	9221.24	5908.0	100.0	0.0
27045S	hPIV3/Russia/SPE-RII27045S/2022	51356	16662	32.44	981.19	252.0	100.0	0.0
27893S	hPIV3/Russia/SPE-RII27893S/2022	44813	14140	31.55	832.78	200.0	100.0	0.0
31244S	hPIV3/Russia/SPE-RII31244S/2022	50233	13127	26.13	764.89	248.0	100.0	0.0
31871S	hPIV3/Russia/SPE-RII31871S/2022	121567	79429	65.34	4719.27	1803.0	100.0	0.0
32812S	hPIV3/Russia/SPE-RII32812S/2022	94859	49890	52.59	2935.59	1321.0	100.0	0.0
32814S	hPIV3/Russia/SPE-RII32814S/2022	58557	44251	75.57	2630.14	1973.0	100.0	0.0
1054S	hPIV3/Russia/SPE-RII1054S/2022	182044	114018	62.63	6482.69	2278.0	100.0	0.0
4142S	hPIV3/Russia/SPE-RII4142S/2022	330736	185101	55.97	11212.87	5475.0	100.0	0.0
10322S	hPIV3/Russia/SPE-RII10322S/2023	389853	229344	58.83	13167.24	6785.0	100.0	0.0
11934S	hPIV3/Russia/SPE-RII11934S/2023	1791414	850374	47.47	48907.57	19262.0	100.0	0.0
12146S	hPIV3/Russia/SPE-RII12146S/2023	1937584	857335	44.25	50721.07	39849.0	100.0	0.0
20596S	hPIV3/Russia/SPE-RII20596S/2023	1299595	866410	66.67	51488.14	38302.0	100.0	0.0
2484S	hPIV3/Russia/SPE-RII2484S/2023	72803	32707	44.93	1944.11	481.0	100.0	0.0
4239S	hPIV3/Russia/SPE-RII4239S/2023	2168008	865350	39.91	50221.5	15537.0	100.0	0.0
4700S	hPIV3/Russia/SPE-RII4700S/2023	38796	17001	43.82	1001.84	236.0	100.0	0.0
6790S	hPIV3/Russia/SPE-RII6790S/2023	1295995	621403	47.95	36919.48	24575.0	100.0	0.0
13884V1	hPIV3/Russia/SPE-RII13884V/2023	736629	647475	87.9	39530.9	36199.0	100.0	0.0
13884V2	hPIV3/Russia/SPE-RII13884V/2023	1306554	1149566	87.98	70066.48	67110.0	100.0	0.0
15276V1	hPIV3/Russia/SPE-RII15276V/2023	1772124	1573835	88.81	96228.51	90866.0	100.0	0.0
15276V2	hPIV3/Russia/SPE-RII15276V/2023	1100547	983847	89.4	60353.03	58044.0	100.0	0.0

## Sheet: S6
Table S6. Temporal distribution of all 156 Russian hPIV3 strains according to clusters and subclusters assigned by phylogenetic analysis, per epidemeological season
Cluster/Subcluster	2017-2018	2018-2019	2019-2020	2020-2021	2021-2022	2022-2023	Total
D						3	3
C5a	1						1
C5b	4	5	2		4	12	27
C3b	2		1				3
C3e				1			1
C3a	9	7	5	4	20	76	121
Total	16	12	8	5	24	91	156
